# Supplementary material for: Co-Infection by LF-89-Like and EM-90-Like Genogroups of Piscirickettsia Salmonis in Farmed Atlantic Salmon in Chile: Implications for Surveillance and Control of Piscirickettsiosis
Source: Pathogens. 2023 Mar 13;12(3):450. doi: 10.3390/pathogens12030450 (PMC10053882; doi:10.3390/pathogens12030450)
Supplement: Supplementary file 1 [file pathogens-12-00450-s001.zip]

Archive with 2 entries (2 files):
- pathogens-2241878-Table S1_gross_pathology_classification.xlsx
- pathogens-2241878-Table S2_necropsy_results.xlsx
