# Supplementary material for: Co-Infection by LF-89-Like and EM-90-Like Genogroups of Piscirickettsia Salmonis in Farmed Atlantic Salmon in Chile: Implications for Surveillance and Control of Piscirickettsiosis
Source: Pathogens. 2023 Mar 13;12(3):450. doi: 10.3390/pathogens12030450 (PMC10053882; doi:10.3390/pathogens12030450)
Supplement: Supplementary file 1 [file pathogens-12-00450-s001.zip › pathogens-2241878-Table S1_gross_pathology_classification.xlsx]

## Sheet: Semi-quantitative gross pathol
Variable	Meaning	Category
color.bran	Gill color	0 = red	1 = pale red	2 = pale pink	3 = white
exo	Exophthalmia	0 = normal	1 = unilateral	2 = bilateral
hemo.ocu	Ocular/periocular hemorrhage	0 = normal	1 = unilateral	2 = bilateral
cata.leu	Catarats/leukoma	0 = normal	1 = unilateral cataract	2 = bilateral cataract	3 = unilateral leukoma	4 = leukoma bilateral
Des	Peeling	0 = no	1 = mild	2 = moderate	3 = severe
hemo.piel	Skin hemorrhages	0 = no	1 = mild	2 = moderate	3 = severe
ulcera	Ulcers	0 = no	1 = mild	2 = moderate	3 = severe
ori.gen	Hemorrhages rogenital orifice	0 = normal	1 = congestive	2 = hyperemic	3 = hemorrhagic
aletas	Fins appearance	0 = normales	1 = hemorrhagic	2 = frayed	3 = deformed	4 = retracted	5 = congestives	6 = two or more findings
LCE	Cerebrospinal fluid	0 = normal	1 = increased
cerebro	Brain	0 = normal	1 = congestive	2 = hyperemic	3 = hemorrhagic
sex	Gender	0 = undetermined	1 = Female	2 = Male
ascitis	Ascites	0 = no	1 = mild	2 = moderate	3 = severe
auto	Autolysis	0 = no	1 = mild	2 = moderate	3 = severe
pali.org	Pallor of organs	0 = no	1 = liver	2 = other organs
adhe	Vaccines side effects: adhesions (Spielberg scale)	0 = no	1 = mild	2 = mild-moderate	3 = moderate	4 = severe
pet.org	Petechiae in abdominal organs	0 = no	1 = mild	2 = moderate	3 = severe
hemo.grasa	Hemorragias en grasa visceral	0 = no	1 = mild	2 = moderate	3 = severe
hemo.veji	Visceral fat hemorrhages	0 = no	1 = mild	2 = moderate	3 = severe
cardiomeg	Cardiomegaly	0 = no	1 = mild	2 = moderate	3 = severe
con.peri	Appearance of the pericardium	0 = normal	1 = congestive	2 = hyperemic	3 = hemorrhagic
nod.higa	Liver nodules	0 = no	1 = mild	2 = moderate	3 = severe
hig.con	Congestive liver	0 = no	1 = mild	2 = moderate	3 = severe
hepa.meg	Hepatomegaly	0 = no	1 = mild	2 = moderate	3 = severe
ve.bili	Plethoric gallbladder	0 = no	1 = yes
nod.bazo	Spleen nodules	0 = no	1 = mild	2 = moderate	3 = severe
espleno	Splenomegaly	0 = no	1 = mild	2 = moderate	3 = severe
nod.ri	Kidney nodules	0 = no	1 = mild	2 = moderate	3 = severe
renomeg	Renomegaly	0 = no	1 = mild	2 = moderate	3 = severe
ciego.pil	Congestive pyloric caecum	0 = no	1 = mild	2 = moderate	3 = severe
in.conge	Congestive bowel	0 = no	1 = mild	2 = moderate	3 = severe
caverna.mu	Muscle caves	0 = no	1 = mild	2 = moderate	3 = severe
hemo.mus	Muscle hemorrhages	0 = no	1 = mild	2 = moderate	3 = severe
alimen	Food	0 = no	1 = yes
cont.gastri	Gastric contents	0 = no	1 = seromucous	2 = mucous	3 = serohemorrhagic	4 = watery
mu.ga	Gastric mucosa	0 = normal	1 = congestive	2 = hyperemic	3 = hemorrhagic
cont.inte	Intestinal contents	0 = no	1 = seromucous	2 = mucous	3 = serohemorrhagic	4 = watery
mu.in	Intestinal mucosa	0 = normal	1 = congestive	2 = hyperemic	3 = hemorrhagic
