# Supplementary material for: Co-Infection by LF-89-Like and EM-90-Like Genogroups of Piscirickettsia Salmonis in Farmed Atlantic Salmon in Chile: Implications for Surveillance and Control of Piscirickettsiosis
Source: Pathogens. 2023 Mar 13;12(3):450. doi: 10.3390/pathogens12030450 (PMC10053882; doi:10.3390/pathogens12030450)
Supplement: Supplementary file 1 [file pathogens-12-00450-s001.zip › pathogens-2241878-Table S2_necropsy_results.xlsx]

## Sheet: Table Suppl 1
company	farm	date.sample	num.mues	weight.cage	date.in	dim.jaula	mort.tot	mort.srs	sca	n.pez	cage	weight	long	color.bran	exo	hemo.ocu	cata.leu	Des	hemo.piel	ulcera	ori.gen	aletas	LCE	cerebro	sex	ascitis	auto	pali.org	adhe	pet.org	hemo.grasa	hemo.veji	cardiomeg	con.peri	nod.higa	hig.con	hepa.meg	ve.bili	nod.bazo	espleno	nod.ri	renomeg	ciego.pil	in.conge	caverna.mu	hemo.mus	alimen	cont.gastri	mu.ga
A	1	2018-09-25	1	222	2018-08-26	30x30x15	118	0	14	1	102	741	37	0	0	0	1	1	0	0	0	0	0	3	2	0	0	0	0	0	0	0	0	1	0	1	0	0	0	0	0	0	0	0	0	0	1	0	0
A	1	2018-09-25	1	222	2018-08-26	30x30x15	118	0	14	2	102	937	41	0	0	0	0	1	0	0	2	5	0	0	2	0	0	0	0	0	0	0	0	0	0	0	0	1	0	1	0	0	0	0	0	0	1	3	0
A	1	2018-09-25	1	222	2018-08-26	30x30x15	118	0	14	3	102	625	39	0	0	0	1	1	0	0	2	0	0	2	1	0	0	1	0	0	0	0	0	0	0	0	0	0	0	0	0	0	0	0	0	0	1	0	0
A	1	2018-09-25	1	271	2018-08-13	30x30x15	156	0	17	4	111	877	43	0	0	0	1	0	0	0	1	4	0	0	2	0	0	1	1	0	1	0	0	1	0	0	0	1	0	0	0	0	0	0	0	0	1	0	0
A	1	2018-09-25	1	271	2018-08-13	30x30x15	156	0	17	5	111	1012	44	1	0	0	2	1	0	0	1	5	0	2	1	0	0	0	2	0	0	0	0	1	0	0	0	1	0	2	0	0	0	0	0	0	1	4	1
A	1	2018-09-25	1	271	2018-08-13	30x30x15	156	0	17	6	111	1265	45	0	0	1	1	1	0	0	2	5	1	0	1	0	0	1	0	0	0	0	1	0	0	0	0	0	0	0	0	0	0	0	0	0	1	3	1
A	1	2018-09-25	1	271	2018-08-13	30x30x15	156	0	17	7	111	880	43	0	0	2	1	1	0	0	1	1	0	0	1	0	0	1	0	0	0	0	0	0	0	0	0	0	0	0	0	0	0	0	0	0	1	3	0
A	1	2018-09-25	1	329	2018-08-13	30x30x15	180	0	16	8	115	1160	44	1	0	0	1	1	0	0	1	5	0	3	1	0	0	1	0	0	0	0	1	0	0	0	0	1	0	0	0	0	0	1	0	0	1	3	1
A	1	2018-09-25	1	329	2018-08-13	30x30x15	180	0	16	9	115	983	40	0	0	1	0	1	0	0	1	5	0	3	2	0	0	1	0	0	0	0	0	0	0	0	0	1	0	0	0	0	0	0	0	0	1	3	0
A	1	2018-09-25	1	329	2018-08-13	30x30x15	180	0	16	10	115	900	42	0	1	1	0	1	0	0	1	5	0	3	1	0	0	0	1	0	0	0	2	0	0	0	0	1	0	0	0	0	0	0	0	0	1	3	1
A	1	2018-09-25	1	222	2018-08-26	30x30x15	118	0	14	11	102	804	40	1	0	1	0	0	0	0	0	0	0	1	1	0	0	1	0	0	0	0	0	0	0	0	0	1	0	0	0	0	0	0	0	0	0	0	0
A	1	2018-09-25	1	271	2018-08-13	30x30x15	156	0	17	12	111	1050	43	1	0	0	0	2	0	0	0	5	0	2	1	0	1	1	0	1	1	0	0	0	0	0	0	1	0	0	0	0	0	0	0	0	0	3	1
A	1	2018-09-25	1	271	2018-08-13	30x30x15	156	0	17	13	111	995	41	2	0	0	0	3	0	0	0	5	0	2	1	0	1	1	0	0	0	0	0	0	0	0	0	0	0	0	0	0	0	0	0	0	0	2	0
A	1	2018-09-25	1	271	2018-08-13	30x30x15	156	0	17	14	111	860	40	2	0	1	0	2	0	0	1	4	0	0	2	0	0	1	0	2	1	0	0	0	0	0	0	1	0	1	0	0	0	0	0	1	1	2	1
A	1	2018-09-25	1	271	2018-08-13	30x30x15	156	0	17	15	111	860	41	2	1	1	0	3	0	0	1	5	0	2	2	0	0	0	0	1	1	0	1	0	0	1	0	1	0	2	0	0	0	2	0	2	1	2	1
A	1	2018-10-02	2	279	2018-08-26	30x30x15	140	0	14	1	102	404	32	0	0	0	0	1	0	0	3	0	0	0	2	0	0	0	2	0	0	0	0	0	0	0	0	1	0	0	0	0	0	0	0	0	1	0	0
A	1	2018-10-02	2	279	2018-08-26	30x30x15	140	0	14	2	102	290	27	0	0	0	0	1	0	0	3	0	0	0	1	0	0	0	1	0	0	0	0	0	0	0	0	1	0	0	0	0	0	0	0	0	0	0	0
A	1	2018-10-02	2	279	2018-08-26	30x30x15	140	0	14	3	102	282	27	0	0	0	0	1	0	0	0	0	0	0	1	0	0	0	0	0	0	0	0	0	0	0	0	1	0	0	0	0	0	0	0	0	0	0	0
A	1	2018-10-02	2	368	2018-08-13	30x30x15	171	0	17	4	111	268	26	0	0	0	0	2	0	0	0	0	0	0	2	0	0	0	0	0	0	0	0	0	0	0	0	0	0	0	0	0	0	0	0	0	1	0	0
A	1	2018-10-02	2	368	2018-08-13	30x30x15	171	0	17	5	111	225	23	0	0	0	0	2	0	0	0	0	0	0	2	0	0	0	1	0	0	0	0	0	0	0	0	1	0	0	0	0	0	0	0	0	1	0	0
A	1	2018-10-02	2	368	2018-08-13	30x30x15	171	0	17	6	111	222	24	0	0	0	0	2	0	0	0	0	0	0	1	0	0	0	1	0	0	0	0	0	0	0	0	1	0	0	0	0	0	0	0	0	1	0	0
A	1	2018-10-02	2	368	2018-08-13	30x30x15	171	0	17	7	111	256	26	0	0	0	0	2	0	0	3	0	0	3	1	0	0	0	0	0	0	0	0	0	0	0	0	1	0	0	0	0	0	0	0	0	1	0	0
A	1	2018-10-02	2	453	2018-08-13	30x30x15	196	0	17	8	115	440	31	0	0	0	0	1	0	0	3	0	0	0	2	0	0	0	0	0	0	0	0	0	0	1	0	1	0	0	0	0	0	0	0	0	0	0	0
A	1	2018-10-02	2	453	2018-08-13	30x30x15	196	0	17	9	115	302	30	0	0	0	0	1	0	0	0	0	0	0	1	0	0	0	0	0	0	0	0	0	0	1	0	1	0	0	0	0	0	0	0	0	0	0	0
A	1	2018-10-02	2	453	2018-08-13	30x30x15	196	0	17	10	115	288	30	0	0	0	0	1	0	0	3	2	0	0	1	0	0	0	3	0	0	0	0	0	0	0	0	1	0	0	0	0	0	0	0	0	1	0	0
A	1	2018-10-02	2	279	2018-08-26	30x30x15	140	0	14	11	102	142	27	3	0	0	0	3	0	0	1	2	0	0	1	0	0	0	1	0	0	0	0	0	1	2	0	0	0	0	0	0	0	1	0	0	0	0	0
A	1	2018-10-02	2	279	2018-08-26	30x30x15	140	0	14	12	102	199	20	2	0	0	0	3	2	0	1	3	0	0	1	0	0	0	1	0	0	0	0	0	1	1	0	0	0	0	0	0	0	1	0	0	1	0	0
A	1	2018-10-02	2	368	2018-08-13	30x30x15	171	0	17	13	111	303	29	1	0	0	0	2	0	0	0	0	0	0	2	0	0	0	0	0	0	0	0	0	1	1	0	1	0	0	0	0	0	1	0	1	1	0	0
A	1	2018-10-02	2	368	2018-08-13	30x30x15	171	0	17	14	111	243	30	1	0	0	0	2	0	1	0	0	0	0	2	1	0	0	0	0	0	0	0	0	1	1	0	1	0	0	0	0	0	1	1	0	1	0	0
A	1	2018-10-02	2	453	2018-08-13	30x30x15	196	0	17	15	115	230	30	2	0	0	0	2	0	1	0	0	0	0	2	0	0	0	1	0	0	0	0	0	0	1	0	1	0	0	0	0	0	0	0	0	0	0	0
A	1	2018-10-09	3	337	2018-08-26	30x30x15	153	0	16	1	102	194	29	0	0	1	0	1	0	0	0	0	0	0	1	0	0	0	0	0	0	0	0	0	0	0	0	0	0	0	0	0	0	0	0	0	1	0	0
A	1	2018-10-09	3	337	2018-08-26	30x30x15	153	0	16	2	102	315	31	0	0	2	0	1	0	0	0	0	0	0	2	0	0	0	0	0	0	0	0	0	0	1	0	1	0	0	0	0	0	0	0	0	1	0	0
A	1	2018-10-09	3	337	2018-08-26	30x30x15	153	0	16	3	102	345	31	0	0	0	0	1	0	0	1	1	0	0	2	0	0	1	0	0	0	0	0	0	0	2	0	1	0	0	0	0	0	1	0	0	1	0	0
A	1	2018-10-09	3	414	2018-08-13	30x30x15	189	0	18	4	111	360	30	0	0	0	0	1	0	0	1	0	0	0	1	0	0	1	0	0	0	0	0	0	0	1	0	1	0	1	0	0	0	0	0	0	1	0	0
A	1	2018-10-09	3	414	2018-08-13	30x30x15	189	0	18	5	111	277	32	0	0	0	2	1	0	0	0	5	0	0	2	1	0	0	0	0	0	0	0	0	0	0	1	0	0	0	0	0	0	0	0	0	1	0	0
A	1	2018-10-09	3	414	2018-08-13	30x30x15	189	0	18	6	111	320	33	0	0	1	0	1	0	0	0	5	0	0	2	0	0	1	3	0	0	0	0	0	0	0	0	1	0	1	0	0	0	0	0	0	1	0	2
A	1	2018-10-09	3	414	2018-08-13	30x30x15	189	0	18	7	111	365	32	0	0	1	1	1	1	0	1	5	0	0	1	0	0	1	2	0	0	0	0	0	0	0	0	1	0	0	0	0	0	0	0	0	1	0	0
A	1	2018-10-09	3	508	2018-08-13	30x30x15	214	0	19	8	115	650	39	0	0	0	1	0	0	0	1	0	0	0	1	0	0	0	0	0	0	0	0	0	0	2	0	0	0	0	0	0	1	1	0	0	1	0	0
A	1	2018-10-09	3	508	2018-08-13	30x30x15	214	0	19	9	115	435	36	0	0	0	1	1	0	0	1	0	0	0	2	0	0	0	0	0	0	0	0	0	0	1	0	1	0	0	0	0	1	0	0	0	1	0	2
A	1	2018-10-09	3	508	2018-08-13	30x30x15	214	0	19	10	115	375	32	0	0	0	0	2	0	0	0	0	0	0	2	0	0	0	1	0	0	0	0	0	0	2	1	1	0	0	0	0	1	1	0	0	0	0	0
A	1	2018-10-09	3	337	2018-08-26	30x30x15	153	0	16	11	102	386	31	3	0	0	0	3	0	0	0	5	0	1	0	0	3	0	0	0	0	0	0	0	0	0	0	0	0	0	0	0	1	0	0	0	0	0	0
A	1	2018-10-09	3	337	2018-08-26	30x30x15	153	0	16	12	102	603	37	3	0	0	0	3	0	0	2	5	0	0	0	0	1	0	0	0	0	0	0	0	0	1	0	0	0	0	0	0	1	2	0	0	1	0	0
A	1	2018-10-09	3	414	2018-08-13	30x30x15	189	0	18	13	111	417	34	3	0	0	0	1	0	0	0	1	0	0	0	0	1	1	3	0	0	0	0	0	0	0	0	0	0	0	0	0	1	0	0	0	1	0	0
A	1	2018-10-09	3	414	2018-08-13	30x30x15	189	0	18	14	111	546	37	3	0	0	0	3	0	0	2	5	0	3	0	0	1	0	0	0	0	0	0	0	0	1	1	0	0	0	0	0	1	2	0	0	0	0	0
A	1	2018-10-09	3	508	2018-08-13	30x30x15	214	0	19	15	115	630	37	3	0	0	0	2	0	0	2	5	0	0	1	0	0	1	0	0	0	0	0	0	0	0	1	1	0	0	0	0	1	2	0	0	0	4	0
A	1	2018-10-18	4	344	2018-08-26	30x30x15	165	0	20	1	102	448	33	0	0	2	0	1	1	0	1	4	0	0	2	0	0	1	0	0	0	0	0	0	0	0	0	1	0	0	0	0	0	0	0	0	0	0	0
A	1	2018-10-18	4	344	2018-08-26	30x30x15	165	0	20	2	102	470	36	0	1	2	0	1	0	0	1	4	0	0	2	0	0	0	0	0	0	0	0	0	0	0	0	1	0	0	0	0	0	1	0	0	1	4	0
A	1	2018-10-18	4	557	2018-08-26	30x30x15	165	0	20	3	102	315	31	0	0	2	0	1	0	0	2	4	0	2	1	0	0	1	1	0	0	0	0	0	0	0	0	0	0	0	0	0	0	1	0	0	1	0	1
A	1	2018-10-18	4	371	2018-08-13	30x30x15	204	0	27	4	111	318	29	0	0	1	0	1	0	0	1	4	0	0	2	0	0	1	0	0	0	0	0	0	0	0	0	1	0	0	0	0	0	0	0	0	1	0	0
A	1	2018-10-18	4	371	2018-08-13	30x30x15	204	0	27	5	111	577	36	0	1	0	0	1	0	0	0	0	0	0	2	0	0	0	1	0	0	0	0	0	0	0	0	1	0	0	0	0	0	0	0	0	1	4	1
A	1	2018-10-18	4	371	2018-08-13	30x30x15	204	0	27	6	111	394	30	0	0	1	1	1	0	0	1	1	0	0	1	0	0	1	0	0	0	0	0	0	0	0	0	1	0	0	0	0	0	0	0	0	1	0	0
A	1	2018-10-18	4	371	2018-08-13	30x30x15	204	0	27	7	111	374	30	0	0	1	0	1	0	0	0	4	0	0	2	0	0	0	0	0	0	0	0	0	0	0	0	0	0	0	0	0	0	0	0	0	1	4	0
A	1	2018-10-18	4	557	2018-08-13	30x30x15	234	0	24	8	115	648	38	0	0	2	0	2	1	0	1	5	0	0	1	0	0	0	0	0	0	0	0	0	0	0	1	1	0	0	0	0	0	0	0	0	1	0	0
A	1	2018-10-18	4	557	2018-08-13	30x30x15	234	0	24	9	115	584	35	0	0	0	2	0	0	0	0	5	0	0	1	0	0	0	1	0	0	0	0	0	0	0	0	1	0	0	0	0	0	0	0	0	1	0	0
A	1	2018-10-18	4	557	2018-08-13	30x30x15	234	0	24	10	115	694	38	0	0	0	1	0	1	0	2	5	0	0	1	0	0	0	0	0	0	0	0	0	0	0	0	0	0	0	0	0	0	0	0	0	1	0	0
A	1	2018-10-18	4	344	2018-08-26	30x30x15	165	0	20	11	102	228	27	0	0	0	0	0	0	0	0	4	0	1	1	0	0	0	0	0	0	0	0	0	0	2	0	0	0	0	0	0	0	0	0	0	0	0	0
A	1	2018-10-18	4	344	2018-08-26	30x30x15	165	0	20	12	102	318	29	2	0	0	0	0	0	0	0	5	0	0	1	0	1	1	0	0	0	0	0	0	0	0	0	0	0	0	0	0	0	2	0	0	1	0	1
A	1	2018-10-18	4	371	2018-08-13	30x30x15	204	0	27	13	111	285	29	3	0	0	2	0	0	0	1	2	0	0	2	0	0	1	1	0	0	0	0	0	0	1	0	0	0	0	0	0	0	0	0	0	0	4	0
A	1	2018-10-18	4	371	2018-08-13	30x30x15	204	0	27	14	111	383	32	0	0	0	0	0	0	0	0	0	0	0	1	0	0	0	0	0	0	0	0	0	0	1	0	0	0	0	0	0	0	1	0	0	1	2	1
A	1	2018-10-18	4	557	2018-08-13	30x30x15	234	0	24	15	115	430	33	2	0	0	0	0	0	0	0	2	0	0	1	0	0	0	0	0	0	0	0	0	0	0	0	0	0	0	0	0	0	0	0	0	1	2	0
A	1	2018-10-23	5	344	2018-08-26	30x30x15	173	0	23	1	102	433	34	0	0	0	1	1	0	0	1	4	0	0	1	0	0	1	0	0	0	0	0	0	0	0	0	0	0	0	0	0	0	0	0	0	1	0	0
A	1	2018-10-23	5	344	2018-08-26	30x30x15	173	0	23	2	102	372	32	0	0	0	1	1	0	0	1	4	0	0	2	0	0	0	0	0	0	0	0	0	0	0	0	0	0	0	0	0	0	0	0	0	1	0	0
A	1	2018-10-23	5	344	2018-08-26	30x30x15	173	0	23	3	102	396	33	0	0	0	0	1	0	0	1	4	0	0	1	0	0	1	0	0	0	0	0	0	0	0	0	1	0	0	0	0	0	0	0	0	1	0	1
A	1	2018-10-23	5	433	2018-08-13	30x30x15	216	0	30	4	111	453	35	0	0	0	2	0	0	0	1	4	0	0	2	0	0	0	1	0	0	0	0	0	0	0	0	1	0	0	0	0	1	0	0	0	1	0	1
A	1	2018-10-23	5	433	2018-08-13	30x30x15	216	0	30	5	111	364	33	1	0	2	2	0	0	0	1	5	0	0	2	0	0	0	1	0	0	0	0	0	0	0	0	1	0	0	0	0	0	1	0	0	1	0	0
A	1	2018-10-23	5	433	2018-08-13	30x30x15	216	0	30	6	111	680	40	0	0	1	0	0	0	0	1	0	0	0	1	0	0	1	0	0	0	0	0	0	0	0	0	1	0	1	0	0	0	0	0	0	1	0	1
A	1	2018-10-23	5	433	2018-08-13	30x30x15	216	0	30	7	111	485	36	0	0	1	2	0	0	0	0	5	0	0	2	0	0	0	1	0	0	0	0	0	0	0	0	1	0	0	0	0	0	0	0	0	1	0	0
A	1	2018-10-23	5	513	2018-08-13	30x30x15	245	0	26	8	115	416	34	1	0	1	1	1	1	0	1	4	0	0	2	0	0	0	0	0	0	0	0	0	0	1	0	1	0	0	0	0	0	1	0	0	1	0	1
A	1	2018-10-23	5	513	2018-08-13	30x30x15	245	0	26	9	115	465	37	1	0	0	2	1	1	0	1	5	0	0	1	0	0	0	1	0	0	0	0	0	0	0	0	0	0	0	0	0	0	1	0	0	1	0	1
A	1	2018-10-23	5	513	2018-08-13	30x30x15	245	0	26	10	115	347	33	1	0	2	1	1	0	0	0	0	0	0	1	0	0	0	1	0	0	0	0	0	0	1	0	0	0	0	0	0	0	0	0	0	1	4	1
A	1	2018-10-23	5	344	2018-08-26	30x30x15	173	0	23	11	102	347	32	1	0	2	0	1	0	0	0	0	0	3	2	0	0	0	0	0	0	0	0	0	0	2	0	1	0	0	0	0	0	0	0	0	1	2	1
A	1	2018-10-23	5	344	2018-08-26	30x30x15	173	0	23	12	102	332	31	2	0	0	0	0	2	1	1	4	0	0	2	0	1	1	1	0	0	0	0	0	0	0	0	0	0	0	0	0	0	0	0	0	1	0	1
A	1	2018-10-23	5	433	2018-08-13	30x30x15	216	0	30	13	111	530	34	2	0	0	0	0	0	0	0	0	0	2	1	0	0	0	1	0	0	0	0	0	0	1	0	0	0	0	0	0	1	1	0	0	1	4	0
A	1	2018-10-23	5	433	2018-08-13	30x30x15	216	0	30	14	111	527	37	1	0	0	0	0	0	0	1	5	0	0	2	0	0	0	0	0	0	0	0	0	0	0	0	0	0	2	0	0	0	1	0	0	1	4	1
A	1	2018-10-23	5	513	2018-08-13	30x30x15	245	0	26	15	115	501	34	1	1	1	0	1	0	0	0	0	0	0	2	0	0	0	0	0	0	0	0	0	0	2	0	0	0	0	0	0	0	0	0	0	1	2	1
A	1	2018-10-30	6	393	2018-08-26	30x30x15	190	0	30	1	102	443	34	1	0	2	0	2	1	0	1	6	0	0	2	0	0	1	1	1	0	0	0	0	0	1	0	0	0	0	0	0	0	1	0	0	1	0	1
A	1	2018-10-30	6	393	2018-08-26	30x30x15	190	0	30	2	102	486	35	1	0	2	3	2	1	0	1	5	0	0	1	0	0	0	0	1	0	0	0	0	0	1	0	1	0	0	0	0	0	0	0	0	0	4	1
A	1	2018-10-30	6	393	2018-08-26	30x30x15	190	0	30	3	102	509	36	1	0	1	0	2	1	0	1	5	0	0	1	0	0	1	0	0	2	0	0	0	0	0	1	0	0	0	0	0	0	0	0	0	1	4	1
A	1	2018-10-30	6	489	2018-08-13	30x30x15	227	0	34	4	111	530	37	1	0	0	0	0	0	0	0	5	0	0	2	0	0	0	1	1	0	0	0	0	0	0	1	1	0	0	0	0	0	1	0	0	1	4	1
A	1	2018-10-30	6	489	2018-08-13	30x30x15	227	0	34	5	111	473	34	1	0	1	1	0	0	0	0	0	0	2	2	0	0	0	1	1	1	0	0	1	0	0	0	1	0	0	0	0	0	1	0	0	1	4	0
A	1	2018-10-30	6	489	2018-08-13	30x30x15	227	0	34	6	111	483	34	1	0	2	0	0	0	0	0	0	0	2	1	0	0	1	1	0	0	0	0	0	0	0	0	1	0	0	0	0	1	1	0	0	1	4	1
A	1	2018-10-30	6	489	2018-08-13	30x30x15	227	0	34	7	111	484	35	1	0	1	0	0	0	0	0	0	0	0	1	0	0	1	1	0	0	0	0	0	0	0	1	1	0	0	0	0	0	1	0	0	1	2	1
A	1	2018-10-30	6	584	2018-08-13	30x30x15	257	0	28	8	115	865	44	1	0	1	0	1	1	0	1	5	0	2	2	0	0	0	1	0	0	0	0	0	0	0	0	1	0	0	0	0	0	1	0	0	1	0	1
A	1	2018-10-30	6	584	2018-08-13	30x30x15	257	0	28	9	115	781	40	0	0	1	0	1	0	0	1	6	0	0	1	0	0	0	0	1	0	0	0	0	0	1	1	1	0	0	0	0	0	1	0	0	1	2	1
A	1	2018-10-30	6	584	2018-08-13	30x30x15	257	0	28	10	115	609	40	1	0	0	0	1	0	0	1	1	0	0	2	0	0	1	1	1	1	0	0	0	0	1	0	0	0	0	0	0	0	1	0	0	1	3	1
A	1	2018-10-30	6	393	2018-08-26	30x30x15	190	0	30	11	102	352	30	1	0	1	0	0	0	0	1	0	0	2	2	0	0	0	0	0	0	0	0	0	0	0	0	0	0	0	0	0	1	1	0	0	1	0	0
A	1	2018-10-30	6	393	2018-08-26	30x30x15	190	0	30	12	102	410	31	1	0	0	0	1	0	0	1	6	0	0	2	0	1	1	0	0	0	0	0	0	0	0	1	1	0	0	0	0	0	0	0	0	1	4	0
A	1	2018-10-30	6	489	2018-08-13	30x30x15	227	0	34	13	111	510	34	1	0	1	0	0	0	0	0	0	0	2	2	0	0	0	0	1	0	0	0	0	1	1	0	0	0	0	0	0	0	1	0	0	1	2	2
A	1	2018-10-30	6	489	2018-08-13	30x30x15	227	0	34	14	111	478	34	1	0	0	0	0	0	0	0	0	0	0	2	0	0	1	0	0	0	0	0	0	0	0	0	0	0	0	0	0	0	1	0	0	1	2	0
A	1	2018-10-30	6	584	2018-08-13	30x30x15	257	0	28	15	115	620	36	1	0	1	0	0	0	0	0	5	0	0	1	0	0	0	0	0	1	0	0	0	0	0	1	0	0	0	0	0	0	1	0	0	0	2	2
A	1	2018-11-07	7	463	2018-08-26	30x30x15	199	0	37	1	102	485	34	0	0	0	0	1	0	0	1	4	0	0	2	0	0	0	1	0	0	0	0	0	0	0	0	0	0	0	0	0	0	0	0	0	1	0	1
A	1	2018-11-07	7	463	2018-08-26	30x30x15	199	0	37	2	102	508	35	1	0	1	1	1	0	0	1	0	0	0	2	0	0	1	1	0	0	0	0	0	0	0	0	0	0	0	0	1	0	0	0	0	1	0	0
A	1	2018-11-07	7	463	2018-08-26	30x30x15	199	0	37	3	102	487	35	0	0	0	1	0	0	0	1	0	0	1	2	0	0	0	0	0	0	0	0	0	0	0	0	1	0	1	0	0	0	0	0	0	1	2	1
A	1	2018-11-07	7	538	2018-08-13	30x30x15	241	0	43	4	111	610	38	1	0	2	0	0	0	0	1	4	0	0	2	0	0	0	1	0	0	0	0	0	0	0	1	0	0	0	0	1	0	0	0	0	1	0	0
A	1	2018-11-07	7	538	2018-08-13	30x30x15	241	0	43	5	111	555	36	0	0	0	0	1	0	0	0	4	0	0	2	0	0	1	1	0	0	0	0	0	0	0	0	0	0	0	0	0	0	0	0	0	1	1	1
A	1	2018-11-07	7	538	2018-08-13	30x30x15	241	0	43	6	111	705	39	0	0	0	2	1	0	0	1	4	0	2	2	0	0	0	2	0	0	0	0	0	0	0	0	1	0	1	0	1	0	0	0	0	1	2	1
A	1	2018-11-07	7	538	2018-08-13	30x30x15	241	0	43	7	111	666	37	0	0	0	1	0	0	0	1	4	0	0	1	0	0	0	1	0	0	0	0	0	0	0	0	1	0	0	0	0	0	0	0	0	1	1	2
A	1	2018-11-07	7	655	2018-08-13	30x30x15	276	0	36	8	115	574	38	0	0	1	0	1	0	0	1	4	0	0	2	0	0	1	2	0	0	0	0	0	0	0	1	1	0	1	0	1	0	0	0	0	1	0	0
A	1	2018-11-07	7	655	2018-08-13	30x30x15	276	0	36	9	115	886	41	1	0	1	0	0	0	0	0	4	0	0	2	0	0	1	0	0	0	0	0	0	0	0	0	0	0	0	1	0	0	0	0	0	1	0	0
A	1	2018-11-07	7	655	2018-08-13	30x30x15	276	0	36	10	115	1370	50	0	0	0	2	0	0	0	1	0	0	0	1	0	0	0	1	0	0	0	0	0	0	0	0	0	0	0	1	0	0	0	0	0	1	1	1
A	1	2018-11-07	7	463	2018-08-26	30x30x15	199	0	37	11	102	450	35	1	0	0	0	0	0	0	0	0	0	1	1	1	2	1	1	0	0	1	0	0	0	0	0	0	0	1	0	0	0	0	0	0	0	0	0
A	1	2018-11-07	7	463	2018-08-26	30x30x15	199	0	37	12	102	440	36	2	1	1	0	1	0	1	1	0	0	1	2	1	1	1	0	0	0	0	0	2	0	1	0	0	0	0	0	0	0	0	0	0	0	1	1
A	1	2018-11-07	7	538	2018-08-13	30x30x15	241	0	43	13	111	593	36	2	0	1	1	1	1	0	0	5	0	0	2	0	1	0	0	0	0	1	0	1	0	1	1	1	0	0	0	0	0	1	0	0	0	2	1
A	1	2018-11-07	7	538	2018-08-13	30x30x15	241	0	43	14	111	680	38	2	1	2	0	0	1	0	1	4	0	0	2	1	2	0	1	0	0	0	0	0	0	0	0	1	0	1	0	0	0	1	0	0	0	3	1
A	1	2018-11-07	7	655	2018-08-13	30x30x15	276	0	36	15	115	856	42	1	0	1	0	1	0	1	1	5	0	1	2	0	1	0	1	0	0	0	0	0	0	0	0	0	0	0	0	0	0	0	0	0	0	2	1
A	1	2018-11-13	8	509	2018-08-26	30x30x15	209	0	39	1	102	663	39	0	0	0	0	0	0	0	1	0	0	2	1	0	0	1	0	0	0	0	0	0	0	0	1	1	0	1	0	0	0	1	0	0	1	0	1
A	1	2018-11-13	8	509	2018-08-26	30x30x15	209	0	39	2	102	335	31	0	0	0	0	1	0	0	0	0	0	0	1	0	0	1	0	0	1	0	0	0	0	0	1	0	0	0	0	0	0	1	0	0	1	0	0
A	1	2018-11-13	8	509	2018-08-26	30x30x15	209	0	39	3	102	508	33	0	0	1	0	1	1	0	1	2	0	3	1	0	0	1	1	0	1	0	0	0	0	0	0	0	0	0	0	0	0	1	0	0	1	0	0
A	1	2018-11-13	8	604	2018-08-13	30x30x15	250	0	47	4	111	754	40	0	0	0	1	1	1	1	1	5	0	0	0	0	0	1	0	0	0	0	0	0	0	0	0	1	0	0	0	0	0	0	0	0	1	0	0
A	1	2018-11-13	8	604	2018-08-13	30x30x15	250	0	47	5	111	655	36	0	0	0	0	1	0	0	1	5	0	2	0	0	0	1	0	0	0	0	2	0	0	0	0	0	0	0	0	0	0	0	0	0	1	4	1
A	1	2018-11-13	8	604	2018-08-13	30x30x15	250	0	47	6	111	502	34	0	0	0	2	1	1	0	1	4	0	3	0	0	0	0	1	0	1	0	0	0	0	0	0	0	0	0	0	0	0	1	0	0	1	0	0
A	1	2018-11-13	8	604	2018-08-13	30x30x15	250	0	47	7	111	770	37	0	0	0	1	1	1	0	2	5	0	3	0	0	0	1	0	0	0	0	0	0	0	0	0	0	0	0	0	0	0	0	0	0	1	0	1
A	1	2018-11-13	8	731	2018-08-13	30x30x15	283	0	40	8	115	821	39	0	0	2	2	1	1	0	2	5	0	3	1	0	0	0	0	0	0	0	2	0	0	0	0	0	0	0	0	0	0	0	0	0	0	0	0
A	1	2018-11-13	8	731	2018-08-13	30x30x15	283	0	40	9	115	748	35	0	0	0	1	0	0	0	1	5	0	0	1	0	0	1	0	0	0	0	0	0	0	0	1	1	0	0	0	0	0	0	0	0	0	0	0
A	1	2018-11-13	8	731	2018-08-13	30x30x15	283	0	40	10	115	880	42	0	0	0	1	1	1	0	0	1	0	2	1	0	0	1	0	0	0	0	0	0	0	0	2	1	0	0	0	0	0	1	0	0	0	4	1
A	1	2018-11-13	8	509	2018-08-26	30x30x15	209	0	39	11	102	541	35	1	0	0	0	0	0	0	0	0	0	2	2	0	0	0	0	0	1	0	0	1	0	2	1	1	0	0	0	0	1	2	0	0	1	4	1
A	1	2018-11-13	8	509	2018-08-26	30x30x15	209	0	39	12	102	448	35	2	0	0	0	1	0	0	0	0	0	0	2	0	0	0	0	0	0	0	0	0	0	2	0	0	0	0	0	0	1	2	0	0	1	2	1
A	1	2018-11-13	8	604	2018-08-13	30x30x15	250	0	47	13	111	770	38	1	0	1	0	1	0	0	0	4	0	0	1	1	2	0	1	0	0	0	0	0	0	0	0	1	0	0	0	0	0	0	0	0	0	0	0
A	1	2018-11-13	8	604	2018-08-13	30x30x15	250	0	47	14	111	600	35	2	0	0	0	0	0	0	0	5	0	0	1	0	0	0	1	0	0	0	0	1	0	3	0	0	0	0	0	1	0	1	0	0	1	2	1
A	1	2018-11-13	8	731	2018-08-13	30x30x15	283	0	40	15	115	643	37	2	0	1	0	1	0	0	0	0	0	0	1	0	1	0	0	0	0	0	0	1	0	2	0	1	0	0	0	0	0	2	0	0	1	2	0
A	1	2018-11-22	9	663	2018-08-26	30x30x15	222	0	44	1	102	606	35	0	0	0	0	0	0	0	0	0	0	0	1	0	0	0	0	0	0	0	0	0	0	0	0	0	0	0	0	0	0	0	0	0	1	0	0
A	1	2018-11-22	9	663	2018-08-26	30x30x15	222	0	44	2	102	690	40	0	0	0	0	0	0	0	0	0	0	0	2	0	0	0	0	0	0	0	0	0	0	0	0	0	0	0	0	0	0	0	0	0	1	0	0
A	1	2018-11-22	9	663	2018-08-26	30x30x15	222	0	44	3	102	695	40	0	0	1	0	0	0	0	1	0	0	0	2	0	0	0	0	0	0	0	0	0	0	0	0	0	0	0	0	0	0	0	0	0	1	0	0
A	1	2018-11-22	9	826	2018-08-13	30x30x15	264	0	54	4	111	958	43	1	0	0	1	0	0	0	0	4	0	0	2	0	0	0	1	0	0	0	0	0	0	0	0	0	0	1	0	0	0	1	0	0	1	0	0
A	1	2018-11-22	9	826	2018-08-13	30x30x15	264	0	54	5	111	613	36	1	0	1	0	1	0	0	1	0	0	0	1	0	0	1	0	0	0	0	0	0	0	0	0	0	0	0	0	0	0	0	0	0	1	0	0
A	1	2018-11-22	9	826	2018-08-13	30x30x15	264	0	54	6	111	796	41	0	0	0	1	0	0	0	0	4	0	0	1	0	0	0	1	0	0	0	0	0	0	0	0	0	0	0	0	0	0	0	0	0	1	0	0
A	1	2018-11-22	9	826	2018-08-13	30x30x15	264	0	54	7	111	938	43	1	0	0	0	0	0	0	0	4	0	0	1	0	0	0	1	0	0	0	0	0	0	0	0	0	0	0	0	0	0	0	0	0	1	0	0
A	1	2018-11-22	9	1033	2018-08-13	30x30x15	296	0	43	8	115	950	43	0	0	1	0	0	0	0	1	0	0	0	1	0	0	0	0	0	0	0	0	0	0	0	0	0	0	1	0	0	0	0	0	0	1	0	0
A	1	2018-11-22	9	1033	2018-08-13	30x30x15	296	0	43	9	115	1250	48	0	0	0	0	0	0	0	0	0	0	0	2	0	0	1	0	0	0	0	0	0	0	0	0	0	0	0	0	0	0	0	0	0	1	2	1
A	1	2018-11-22	9	1033	2018-08-13	30x30x15	296	0	43	10	115	900	43	0	0	0	0	0	0	0	0	0	0	0	1	0	0	0	0	0	0	0	0	0	0	0	0	0	0	0	0	0	0	0	0	0	1	0	0
A	1	2018-11-22	9	663	2018-08-26	30x30x15	222	0	44	11	102	580	36	0	1	0	0	1	0	0	2	0	0	0	1	0	0	1	1	0	0	0	0	0	0	0	0	0	0	0	0	0	0	1	0	0	1	2	1
A	1	2018-11-22	9	663	2018-08-26	30x30x15	222	0	44	12	102	700	40	1	1	0	0	1	0	0	2	0	0	1	2	0	1	0	1	0	0	0	0	0	0	0	1	0	0	0	0	0	1	1	0	0	0	2	1
A	1	2018-11-22	9	826	2018-08-13	30x30x15	264	0	54	13	111	825	40	1	0	0	1	2	1	0	1	4	0	1	1	0	0	1	0	0	0	0	0	0	0	0	0	1	0	0	0	0	0	0	0	0	0	0	0
A	1	2018-11-22	9	826	2018-08-13	30x30x15	264	0	54	14	111	860	42	0	0	0	0	1	0	0	2	4	0	0	1	0	1	1	1	0	0	0	0	0	0	0	1	0	0	0	0	0	0	0	0	0	0	0	0
A	1	2018-11-22	9	1033	2018-08-13	30x30x15	296	0	43	15	115	1420	51	1	0	1	0	1	0	0	2	0	0	0	2	0	1	0	1	0	0	0	0	0	0	0	0	0	0	0	0	0	0	1	0	0	1	2	1
A	1	2018-11-27	10	615	2018-08-26	30x30x15	226	0	45	1	102	438	36	1	0	1	0	0	0	0	0	0	0	0	2	0	0	1	0	0	0	0	0	0	0	0	0	0	0	2	0	2	0	0	0	0	0	0	0
A	1	2018-11-27	10	615	2018-08-26	30x30x15	226	0	45	2	102	756	41	0	0	0	0	0	0	0	0	5	0	0	2	0	0	1	0	0	0	0	0	0	0	0	0	0	0	0	0	0	0	0	0	0	1	0	0
A	1	2018-11-27	10	615	2018-08-26	30x30x15	226	0	45	3	102	728	42	0	0	0	0	0	0	0	0	5	0	0	2	0	0	0	0	0	0	0	0	0	0	0	0	0	0	0	0	0	0	0	0	0	1	0	0
A	1	2018-11-27	10	699	2018-08-13	30x30x15	269	0	54	4	111	944	46	0	0	0	0	0	0	0	1	5	1	0	1	0	0	1	0	0	0	0	0	0	0	0	0	0	0	0	0	0	0	0	0	0	1	0	0
A	1	2018-11-27	10	699	2018-08-13	30x30x15	269	0	54	5	111	826	41	0	0	0	0	1	0	0	0	5	0	0	1	0	0	1	0	0	0	0	0	0	0	0	0	0	0	0	0	0	0	0	0	0	1	0	0
A	1	2018-11-27	10	699	2018-08-13	30x30x15	269	0	54	6	111	1292	48	0	0	1	0	1	0	0	0	4	0	0	2	0	0	1	1	0	0	0	0	0	0	0	0	0	0	0	0	0	0	0	0	0	1	0	0
A	1	2018-11-27	10	699	2018-08-13	30x30x15	269	0	54	7	111	828	42	0	0	0	0	1	0	0	0	5	0	0	2	0	0	1	0	0	0	0	0	0	0	0	0	0	0	0	0	0	0	0	0	0	1	0	0
A	1	2018-11-27	10	846	2018-08-13	30x30x15	304	0	48	8	115	1010	48	0	0	0	0	1	0	0	0	0	0	0	2	0	0	0	0	0	0	0	0	0	0	0	0	0	0	1	0	0	0	0	0	0	1	0	0
A	1	2018-11-27	10	846	2018-08-13	30x30x15	304	0	48	9	115	1200	43	0	0	0	1	0	0	0	0	0	0	0	2	0	0	1	0	0	0	0	0	0	0	0	0	0	0	0	0	0	0	0	0	0	1	0	0
A	1	2018-11-27	10	846	2018-08-13	30x30x15	304	0	48	10	115	993	45	0	0	2	0	0	0	0	0	4	0	0	2	0	0	1	1	0	0	0	0	0	0	0	0	0	0	2	0	0	0	0	0	0	0	0	0
A	1	2018-11-27	10	615	2018-08-26	30x30x15	226	0	45	11	102	481	30	3	0	1	3	1	0	0	0	0	0	0	1	0	2	0	0	0	0	0	0	0	0	1	0	1	0	0	0	0	0	0	0	0	1	1	0
A	1	2018-11-27	10	615	2018-08-26	30x30x15	226	0	45	12	102	234	29	1	0	0	0	2	1	1	0	0	0	0	2	0	0	1	1	0	0	0	0	0	0	0	1	0	0	0	0	0	0	0	0	0	0	0	0
A	1	2018-11-27	10	699	2018-08-13	30x30x15	269	0	54	13	111	772	35	1	0	1	0	0	0	0	0	4	0	2	1	0	0	0	0	0	0	0	0	0	0	1	0	0	0	1	0	0	1	0	0	0	1	1	0
A	1	2018-11-27	10	699	2018-08-13	30x30x15	269	0	54	14	111	953	37	3	0	0	1	1	0	0	1	4	0	0	1	0	2	1	0	0	0	0	0	0	0	0	0	1	0	1	0	0	0	0	0	1	1	2	0
A	1	2018-11-27	10	846	2018-08-13	30x30x15	304	0	48	15	115	1400	47	1	1	2	0	0	0	0	0	5	0	0	2	0	0	1	0	0	0	0	0	0	0	1	2	1	0	0	0	0	0	0	0	0	1	2	1
A	1	2018-12-04	11	703	2018-08-26	30x30x15	Sin datos			1	102	939	36	0	1	1	0	0	0	0	0	5	0	2	1	0	0	0	1	0	0	0	0	1	0	0	0	0	0	2	0	0	0	0	0	0	1	4	0
A	1	2018-12-04	11	703	2018-08-26	30x30x15	Sin datos			2	102	729	36	0	1	2	0	1	2	0	0	1	0	2	0	0	0	0	1	0	1	0	0	0	0	1	0	0	0	0	0	0	0	0	0	0	1	0	0
A	1	2018-12-04	11	703	2018-08-26	30x30x15	Sin datos			3	102	858	38	0	0	0	0	1	2	0	2	1	0	2	1	0	0	1	0	0	0	0	0	0	0	1	0	0	0	0	0	0	0	0	0	1	0	0	0
A	1	2018-12-04	11	789	2018-08-13	30x30x15	Sin datos			4	111	842	38	0	0	2	0	1	1	0	0	1	0	0	2	0	0	1	2	0	0	0	0	0	0	0	0	1	0	0	0	0	0	0	0	0	0	0	0
A	1	2018-12-04	11	789	2018-08-13	30x30x15	Sin datos			5	111	716	35	0	0	1	0	1	1	0	2	4	0	0	1	0	0	0	1	0	0	0	0	0	0	0	0	1	0	0	0	0	0	1	0	0	0	0	1
A	1	2018-12-04	11	789	2018-08-13	30x30x15	Sin datos			6	111	805	37	0	0	2	0	1	2	0	2	1	0	0	2	0	0	0	0	0	0	0	0	0	0	0	0	1	0	0	0	0	1	0	0	0	0	0	0
A	1	2018-12-04	11	789	2018-08-13	30x30x15	Sin datos			7	111	792	39	0	0	2	0	1	2	0	0	1	0	0	1	0	0	1	0	0	0	0	0	0	0	0	1	0	0	0	0	0	0	1	0	0	1	0	0
A	1	2018-12-04	11	959	2018-08-13	30x30x15	Sin datos			8	115	1213	40	0	1	1	0	1	1	0	0	1	0	0	2	1	0	1	0	0	0	0	0	0	0	1	1	0	0	0	0	0	0	0	0	0	1	0	0
A	1	2018-12-04	11	959	2018-08-13	30x30x15	Sin datos			9	115	888	38	0	0	1	1	1	0	0	0	1	0	2	1	0	0	1	1	0	0	0	0	0	0	0	0	1	0	0	0	0	0	0	0	0	0	2	1
A	1	2018-12-04	11	959	2018-08-13	30x30x15	Sin datos			10	115	1351	41	0	1	1	0	1	2	0	2	1	1	2	1	0	0	1	1	0	0	0	0	0	0	0	0	1	0	1	0	0	0	1	0	1	0	4	1
A	1	2018-12-04	11	703	2018-08-26	30x30x15	Sin datos			11	102	696	35	2	0	1	0	0	0	0	0	0	0	0	1	0	1	1	0	0	0	0	0	0	0	0	0	0	0	0	0	0	0	0	0	0	1	0	0
A	1	2018-12-04	11	846	2018-08-26	30x30x15	Sin datos			12	110	631	38	2	0	0	0	0	0	0	0	2	0	3	2	1	0	0	0	0	0	0	0	0	0	2	0	1	0	0	0	0	0	1	0	0	0	0	0
A	1	2018-12-04	11	846	2018-08-13	30x30x15	Sin datos			13	110	1035	42	2	0	1	0	0	0	0	0	0	0	3	1	1	0	1	1	1	1	0	0	0	0	0	1	1	0	3	0	0	0	0	0	0	0	0	0
A	1	2018-12-04	11	959	2018-08-13	30x30x15	Sin datos			14	115	940	42	2	0	1	0	0	0	0	0	5	0	2	2	0	0	0	0	0	1	0	0	0	0	2	0	1	0	1	0	0	1	1	0	0	0	2	1
A	1	2018-12-04	11	959	2018-08-13	30x30x15	Sin datos			15	115	860	41	0	2	2	0	1	0	0	0	5	0	5	1	0	0	0	0	0	0	0	0	0	0	1	0	1	0	0	0	0	0	0	0	0	0	0	0
A	1	2018-12-11	12	769	2018-08-26	30x30x15	Sin datos			1	102	741	37	0	0	0	1	1	0	0	0	0	0	3	2	0	0	0	0	0	0	0	0	1	0	1	0	0	0	0	0	0	0	0	0	0	1	0	0
A	1	2018-12-11	12	769	2018-08-26	30x30x15	Sin datos			2	102	937	41	0	0	0	0	1	0	0	2	5	0	0	2	0	0	0	0	0	0	0	0	0	0	0	0	1	0	1	0	0	0	0	0	0	1	3	0
A	1	2018-12-11	12	769	2018-08-26	30x30x15	Sin datos			3	102	625	39	0	0	0	1	1	0	0	2	0	0	2	1	0	0	1	0	0	0	0	0	0	0	0	0	0	0	0	0	0	0	0	0	0	1	0	0
A	1	2018-12-11	12	854	2018-08-13	30x30x15	Sin datos			4	111	877	43	0	0	0	1	0	0	0	1	4	0	0	2	0	0	1	1	0	1	0	0	1	0	0	0	1	0	0	0	0	0	0	0	0	1	0	0
A	1	2018-12-11	12	854	2018-08-13	30x30x15	Sin datos			5	111	1012	44	1	0	0	2	1	0	0	1	5	0	2	1	0	0	0	2	0	0	0	0	1	0	0	0	1	0	2	0	0	0	0	0	0	1	4	1
A	1	2018-12-11	12	854	2018-08-13	30x30x15	Sin datos			6	111	1265	45	0	0	1	1	1	0	0	2	5	1	0	1	0	0	1	0	0	0	0	1	0	0	0	0	0	0	0	0	0	0	0	0	0	1	3	1
A	1	2018-12-11	12	854	2018-08-13	30x30x15	Sin datos			7	111	880	43	0	0	2	1	1	0	0	1	1	0	0	1	0	0	1	0	0	0	0	0	0	0	0	0	0	0	0	0	0	0	0	0	0	1	3	0
A	1	2018-12-11	12	1043	2018-08-13	30x30x15	Sin datos			8	115	1160	44	1	0	0	1	1	0	0	1	5	0	3	1	0	0	1	0	0	0	0	1	0	0	0	0	1	0	0	0	0	0	1	0	0	1	3	1
A	1	2018-12-11	12	1043	2018-08-13	30x30x15	Sin datos			9	115	983	40	0	0	1	0	1	0	0	1	5	0	3	2	0	0	1	0	0	0	0	0	0	0	0	0	1	0	0	0	0	0	0	0	0	1	3	0
A	1	2018-12-11	12	1043	2018-08-13	30x30x15	Sin datos			10	115	900	42	0	1	1	0	1	0	0	1	5	0	3	1	0	0	0	1	0	0	0	2	0	0	0	0	1	0	0	0	0	0	0	0	0	1	3	1
A	1	2018-12-11	12	769	2018-08-26	30x30x15	Sin datos			11	102	804	40	1	0	1	0	0	0	0	0	0	0	1	1	0	0	1	0	0	0	0	0	0	0	0	0	1	0	0	0	0	0	0	0	0	0	0	0
A	1	2018-12-11	12	854	2018-08-13	30x30x15	Sin datos			12	111	1050	43	1	0	0	0	2	0	0	0	5	0	2	1	0	1	1	0	1	1	0	0	0	0	0	0	1	0	0	0	0	0	0	0	0	0	3	1
A	1	2018-12-11	12	854	2018-08-13	30x30x15	Sin datos			13	111	995	41	2	0	0	0	3	0	0	0	5	0	2	1	0	1	1	0	0	0	0	0	0	0	0	0	0	0	0	0	0	0	0	0	0	0	2	0
A	1	2018-12-11	12	854	2018-08-13	30x30x15	Sin datos			14	111	860	40	2	0	1	0	2	0	0	1	4	0	0	2	0	0	1	0	2	1	0	0	0	0	0	0	1	0	1	0	0	0	0	0	1	1	2	1
A	1	2018-12-11	12	854	2018-08-13	30x30x15	Sin datos			15	111	860	41	2	1	1	0	3	0	0	1	5	0	2	2	0	0	0	0	1	1	0	1	0	0	1	0	1	0	2	0	0	0	2	0	2	1	2	1
A	1	2018-12-19	13	803	2018-08-26	30x30x15	Sin datos			1	102	850	37	1	0	0	1	0	0	0	0	4	0	0	2	0	0	0	1	0	0	0	0	0	0	0	0	1	0	0	0	0	0	0	0	0	1	2	1
A	1	2018-12-19	13	803	2018-08-26	30x30x15	Sin datos			2	102	900	37	1	0	0	1	0	0	0	1	0	0	1	1	0	0	1	1	0	0	0	0	0	0	0	1	0	0	0	0	0	0	0	0	0	1	0	0
A	1	2018-12-19	13	803	2018-08-26	30x30x15	Sin datos			3	102	950	39	1	0	0	0	1	0	0	1	0	0	0	2	0	0	0	0	0	0	0	0	0	0	0	0	0	0	1	0	0	0	0	0	0	1	0	0
A	1	2018-12-19	13	913	2018-08-13	30x30x15	Sin datos			4	111	1100	46	0	0	0	0	0	0	0	0	4	0	1	1	0	0	1	1	0	0	0	0	0	0	0	0	0	0	0	0	0	0	0	0	0	1	0	0
A	1	2018-12-19	13	913	2018-08-13	30x30x15	Sin datos			5	111	1250	49	0	0	0	0	0	0	0	0	4	0	0	1	0	0	0	1	0	0	0	0	0	0	0	1	1	0	0	0	0	0	1	0	0	1	2	1
A	1	2018-12-19	13	913	2018-08-13	30x30x15	Sin datos			6	111	1150	51	0	0	0	1	0	0	0	0	0	0	0	1	0	0	0	0	0	0	0	0	0	0	0	0	1	0	0	0	0	0	1	0	0	1	0	0
A	1	2018-12-19	13	913	2018-08-13	30x30x15	Sin datos			7	111	850	48	1	0	0	1	0	0	0	0	0	0	0	2	0	0	0	1	0	0	0	0	0	0	0	0	0	0	0	0	0	0	0	0	0	1	2	1
A	1	2018-12-19	13	1138	2018-08-13	30x30x15	Sin datos			8	115	1350	47	0	0	0	0	0	0	0	0	0	0	0	2	0	0	1	1	0	0	0	0	0	0	0	0	1	0	1	0	0	0	0	0	0	1	0	0
A	1	2018-12-19	13	1138	2018-08-13	30x30x15	Sin datos			9	115	1210	47	0	0	0	0	0	0	0	0	4	0	1	1	0	0	0	2	0	0	0	0	0	0	0	0	1	0	0	0	0	0	0	0	0	1	0	0
A	1	2018-12-19	13	1138	2018-08-13	30x30x15	Sin datos			10	115	1250	44	0	0	0	0	0	0	0	0	4	0	0	2	0	0	0	1	0	0	0	0	0	0	0	0	1	0	0	0	0	0	0	0	0	1	2	1
A	1	2018-12-19	13	803	2018-08-26	30x30x15	Sin datos			11	102	750	36	2	0	0	1	1	0	0	1	4	0	0	1	0	1	0	1	0	0	0	0	0	0	1	1	1	0	0	1	0	0	0	0	0	0	2	1
A	1	2018-12-19	13	803	2018-08-26	30x30x15	Sin datos			12	102	600	36	2	0	0	1	1	0	0	1	0	1	1	2	2	1	0	1	0	0	0	0	0	0	0	0	1	0	0	1	0	0	1	0	0	0	0	0
A	1	2018-12-19	13	757	2018-08-13	30x30x15	Sin datos			13	110	650	37	3	0	0	0	2	0	0	1	4	0	2	1	1	2	1	2	1	1	0	0	0	2	1	1	1	0	0	1	1	1	1	0	0	0	3	1
A	1	2018-12-19	13	757	2018-08-13	30x30x15	Sin datos			14	110	900	38	2	0	0	1	2	0	0	1	0	0	0	1	1	1	1	2	0	0	0	0	0	0	1	0	0	0	0	0	0	0	0	0	0	0	2	1
A	1	2018-12-19	13	913	2018-08-13	30x30x15	Sin datos			15	111	1200	40	2	0	0	0	1	0	0	1	4	0	0	2	0	1	0	1	0	0	0	0	0	0	0	0	0	0	0	0	0	0	0	0	0	0	0	0
A	1	2019-01-04	14	1302	2018-08-26	30x30x15	Sin datos			1	102	1000	44	0	1	0	1	1	0	0	0	4	0	0	1	0	0	0	0	0	0	0	0	0	0	0	0	0	0	0	0	0	0	1	0	0	1	0	0
A	1	2019-01-04	14	1302	2018-08-26	30x30x15	Sin datos			2	102	1500	47	1	0	0	1	0	0	0	2	4	0	1	2	0	0	1	1	0	0	0	0	0	0	0	1	0	0	0	0	0	0	0	0	0	1	0	0
A	1	2019-01-04	14	1302	2018-08-26	30x30x15	Sin datos			3	102	1750	50	1	0	0	0	1	0	0	0	0	1	0	2	0	0	1	1	0	0	0	1	0	0	0	0	0	0	0	0	0	0	1	0	0	1	2	1
A	1	2019-01-04	14	1404	2018-08-13	30x30x15	Sin datos			4	111	1400	45	0	0	0	0	1	0	0	1	0	0	0	1	0	0	1	1	0	1	0	0	0	0	0	1	0	0	0	0	0	0	1	0	0	1	2	1
A	1	2019-01-04	14	1404	2018-08-13	30x30x15	Sin datos			5	111	1100	46	0	1	1	1	0	0	0	0	0	0	1	1	0	0	0	0	0	0	0	0	0	0	0	0	1	0	1	0	0	0	0	0	0	1	0	0
A	1	2019-01-04	14	1404	2018-08-13	30x30x15	Sin datos			6	111	1750	50	0	1	0	1	0	0	0	1	0	1	0	2	0	0	0	0	0	1	0	1	0	0	0	0	1	0	1	0	0	0	0	0	0	1	0	1
A	1	2019-01-04	14	1404	2018-08-13	30x30x15	Sin datos			7	111	1300	51	1	0	1	1	1	0	0	1	0	0	0	2	0	0	0	1	0	0	0	0	1	0	0	1	0	0	0	0	0	0	0	0	0	1	0	0
A	1	2019-01-04	14	1437	2018-08-13	30x30x15	Sin datos			8	115	1600	52	0	0	1	1	1	0	1	2	4	0	0	1	0	0	1	1	0	1	0	0	0	0	0	0	1	0	0	0	0	0	1	0	0	1	2	1
A	1	2019-01-04	14	1437	2018-08-13	30x30x15	Sin datos			9	115	1600	49	0	0	1	0	0	0	0	1	0	0	0	1	0	0	1	1	0	0	0	0	1	0	0	0	0	0	0	0	0	0	0	0	0	1	2	1
A	1	2019-01-04	14	1437	2018-08-13	30x30x15	Sin datos			10	115	1300	47	0	1	0	1	0	0	0	0	0	0	0	1	0	0	1	1	0	1	0	0	0	0	0	0	0	0	0	0	0	0	0	0	0	1	0	1
A	1	2019-01-04	14	1302	2018-08-26	30x30x15	Sin datos			11	102	1600	50	1	1	0	0	0	0	0	1	4	0	0	2	0	1	1	1	0	0	0	0	0	0	1	0	1	0	0	0	0	0	1	0	0	1	2	1
A	1	2019-01-04	14	1302	2018-08-26	30x30x15	Sin datos			12	102	1400	48	1	0	1	0	1	0	0	1	5	0	0	2	0	0	1	0	0	0	0	0	0	0	0	0	0	0	0	0	0	0	0	0	0	1	2	1
A	1	2019-01-04	14	1302	2018-08-26	30x30x15	Sin datos			13	102	1200	46	0	0	0	1	1	0	0	2	5	1	1	1	0	1	1	1	0	0	0	0	0	0	0	1	1	0	0	0	0	0	1	0	0	0	0	0
A	1	2019-01-04	14	1404	2018-08-13	30x30x15	Sin datos			14	111	1600	51	1	1	0	1	1	0	0	1	4	1	0	1	0	1	1	0	0	1	0	1	0	0	1	0	1	0	0	0	0	0	1	0	0	0	0	0
A	1	2019-01-04	14	1437	2018-08-13	30x30x15	Sin datos			15	115	1200	46	1	0	0	1	1	0	0	0	0	0	0	2	0	1	1	1	0	0	0	0	0	0	0	0	1	0	0	0	0	0	0	0	0	1	0	0
A	2	2018-07-06	1	402	2018-05-17	30x30x15	517	0	260	1	102	430	35	0	0	0	0	0	0	0	0	0	0	0	1	0	0	0	0	0	0	0	0	0	0	0	0	0	0	0	0	0	0	0	0	0	1	0	0
A	2	2018-07-06	1	402	2018-05-17	30x30x15	517	0	260	2	102	450	32	0	0	0	0	0	0	0	0	0	0	0	1	0	0	0	0	0	0	0	0	0	0	0	0	0	0	0	0	0	0	0	0	0	1	0	0
A	2	2018-07-06	1	402	2018-05-17	30x30x15	517	0	260	3	102	632	39	0	0	0	0	0	0	0	0	0	0	0	1	0	0	0	0	1	0	0	0	0	0	0	0	0	0	0	0	0	0	0	0	0	1	0	0
A	2	2018-07-06	1	402	2018-05-17	30x30x15	517	0	260	4	102	472	35	0	0	0	0	0	0	0	0	1	0	0	2	0	0	0	0	0	0	0	0	0	0	1	0	0	0	0	0	0	0	0	0	0	1	0	0
A	2	2018-07-06	1	402	2018-05-17	30x30x15	517	0	260	5	102	454	35	0	1	0	0	0	0	0	0	0	0	0	1	0	0	0	0	0	0	0	0	0	0	1	0	0	0	0	0	0	0	0	0	0	1	0	0
A	2	2018-07-06	1	402	2018-05-17	30x30x15	517	0	260	6	102	475	35	0	0	0	0	0	0	0	0	0	0	0	2	0	0	0	0	0	0	0	0	0	0	0	0	0	0	0	0	0	0	0	0	0	1	0	0
A	2	2018-07-06	1	339	2018-05-27	30x30x15	264	0	91	7	114	355	32	0	0	0	0	0	0	0	0	0	0	0	2	0	0	1	0	0	0	0	0	0	0	0	0	0	0	0	0	0	0	0	0	0	1	0	0
A	2	2018-07-06	1	339	2018-05-27	30x30x15	264	0	91	8	114	357	32	0	0	0	0	0	0	0	0	1	0	0	2	0	0	0	0	0	0	0	0	0	0	0	0	0	0	0	0	0	0	0	0	0	1	0	0
A	2	2018-07-06	1	339	2018-05-27	30x30x15	264	0	91	9	114	336	33	0	0	0	0	0	0	0	0	0	0	0	1	0	0	0	0	0	0	0	0	0	0	0	0	0	0	0	0	0	0	0	0	0	1	0	0
A	2	2018-07-06	1	339	2018-05-27	30x30x15	264	0	91	10	114	345	30	0	0	0	0	0	0	0	0	0	0	0	1	1	0	0	0	1	0	0	0	0	0	1	0	0	0	1	0	0	0	0	0	0	1	0	0
A	2	2018-07-06	1	378	2018-05-30	30x30x15	221	0	71	11	106	447	33	0	0	0	0	0	0	0	0	0	0	0	1	0	0	0	0	1	0	0	0	0	0	2	1	1	1	0	0	0	0	0	0	0	1	0	0
A	2	2018-07-06	1	383	2018-05-18	30x30x15	510	0	251	12	107	453	36	0	0	0	0	0	0	0	0	1	0	0	1	0	0	0	0	0	0	0	0	0	0	1	0	0	0	1	0	0	0	0	0	0	1	0	0
A	2	2018-07-06	1	383	2018-05-18	30x30x15	510	0	251	13	107	370	36	0	0	0	0	0	0	0	0	1	0	0	1	0	0	0	0	0	0	0	0	0	0	1	0	0	0	0	0	0	0	0	0	0	1	0	0
A	2	2018-07-06	1	383	2018-05-18	30x30x15	510	0	251	14	107	363	32	0	0	0	0	0	0	0	0	1	0	0	2	0	0	0	0	0	0	0	0	0	0	0	0	0	0	0	0	0	0	0	0	0	1	0	0
A	2	2018-07-06	1	383	2018-05-18	30x30x15	510	0	251	15	107	437	35	0	0	0	0	0	0	0	0	0	0	0	2	0	1	0	0	0	0	0	0	0	0	1	0	0	0	0	0	0	0	0	0	0	1	0	0
A	2	2018-07-19	2	487	2018-05-17	30x30x15	590	0	282	1	102	580	39	0	0	0	0	0	0	0	0	0	0	0	2	0	0	1	0	0	0	0	0	0	0	0	0	0	0	0	0	0	0	0	0	0	1	0	0
A	2	2018-07-19	2	487	2018-05-17	30x30x15	590	0	282	2	102	540	34	0	0	0	0	0	0	0	0	1	0	0	1	0	0	1	0	0	0	0	0	0	0	0	0	0	0	0	0	0	0	0	0	0	1	0	0
A	2	2018-07-19	2	487	2018-05-17	30x30x15	590	0	282	3	102	630	37	0	0	0	0	0	0	0	0	0	0	0	1	0	0	1	0	0	0	0	0	0	0	0	0	0	0	0	0	0	0	0	0	0	1	0	0
A	2	2018-07-19	2	487	2018-05-17	30x30x15	590	0	282	4	102	680	38.4	0	0	0	0	0	0	0	0	0	0	0	1	0	0	1	0	0	0	0	0	0	0	0	0	0	0	0	0	0	0	0	0	0	1	0	0
A	2	2018-07-19	2	440	2018-05-18	30x30x15	561	0	288	5	107	600	37	0	0	0	0	0	0	0	0	1	0	0	1	0	0	1	0	0	0	0	0	0	0	0	0	0	0	0	0	0	0	0	0	0	1	0	0
A	2	2018-07-19	2	440	2018-05-18	30x30x15	561	0	288	6	107	520	37	0	0	0	0	0	0	0	0	1	0	0	2	0	0	0	0	0	0	0	0	0	0	0	0	0	0	0	0	0	0	0	0	0	1	0	0
A	2	2018-07-19	2	440	2018-05-18	30x30x15	561	0	288	7	107	366	30	0	0	0	0	0	0	0	0	1	0	0	1	0	0	0	0	0	0	0	0	0	0	0	0	0	0	0	0	0	0	0	0	0	1	0	0
A	2	2018-07-19	2	346	2018-05-27	30x30x15	329	0	111	8	114	390	33	0	0	0	0	0	0	0	0	1	0	0	0	0	0	1	0	0	0	0	0	0	0	0	0	0	0	0	0	0	0	0	0	0	1	0	0
A	2	2018-07-19	2	346	2018-05-27	30x30x15	329	0	111	9	114	420	33	0	0	0	0	0	0	0	0	1	0	0	0	0	0	0	0	0	0	0	0	0	0	0	0	0	0	0	0	0	0	0	0	0	1	0	0
A	2	2018-07-19	2	346	2018-05-27	30x30x15	329	0	111	10	114	655	38	0	0	0	0	0	0	0	0	1	0	0	2	0	0	1	0	0	0	0	0	0	0	0	0	0	0	0	0	0	0	0	0	0	1	0	0
A	2	2018-07-19	2	346	2018-05-27	30x30x15	329	0	111	11	114	352	32.8	0	0	0	0	0	0	0	0	1	0	0	2	0	0	0	0	0	0	0	0	0	0	0	0	0	0	0	0	0	0	0	0	0	1	0	0
A	2	2018-07-19	2	346	2018-05-27	30x30x15	329	0	111	12	114	452	36	0	0	0	0	0	1	0	0	1	0	0	2	0	0	0	0	0	0	0	0	0	0	0	0	0	0	0	0	0	0	0	0	0	1	0	0
A	2	2018-07-19	2	346	2018-05-27	30x30x15	329	0	111	13	114	435	34	0	0	0	0	0	0	0	0	1	0	0	2	0	0	0	0	0	0	0	0	0	0	0	0	0	0	0	0	0	0	0	0	0	1	0	0
A	2	2018-07-19	2	346	2018-05-27	30x30x15	329	0	111	14	114	460	35	0	0	0	0	0	1	0	0	1	0	0	2	0	0	1	0	0	0	0	0	0	0	0	0	0	0	0	0	0	0	0	0	0	1	0	0
A	2	2018-07-19	2	346	2018-05-27	30x30x15	329	0	111	15	114	420	35	0	0	0	0	0	1	0	0	1	0	0	2	0	0	1	0	0	0	0	0	0	0	0	0	0	0	0	0	0	0	0	0	0	1	0	0
A	2	2018-07-26	3	674	2018-05-17	30x30x15	616	0	282	1	102	585	38	1	0	0	0	0	1	0	0	1	0	0	1	0	0	0	0	1	0	0	0	0	0	0	1	0	0	0	0	0	0	1	0	0	0	1	0
A	2	2018-07-26	3	674	2018-05-17	30x30x15	616	0	282	2	102	487	34	0	0	0	0	0	2	0	0	1	0	0	2	0	0	0	1	0	0	0	0	0	0	1	0	0	0	0	0	0	0	0	0	0	0	0	0
A	2	2018-07-26	3	674	2018-05-17	30x30x15	616	0	282	3	102	553	36	0	0	0	0	1	2	0	0	1	0	0	1	0	0	0	0	0	0	0	0	0	0	1	0	0	0	0	0	0	0	0	0	0	0	0	0
A	2	2018-07-26	3	674	2018-05-17	30x30x15	616	0	282	4	102	243	32	0	0	0	0	0	1	0	0	0	0	0	1	0	0	0	0	0	0	0	0	0	0	1	0	1	0	0	0	0	0	0	0	0	1	0	0
A	2	2018-07-26	3	539	2018-05-18	30x30x15	588	0	272	5	107	589	37	1	0	0	0	0	0	0	0	1	0	0	1	0	0	0	0	0	0	0	0	0	0	1	0	1	0	0	0	0	0	0	0	1	0	1	0
A	2	2018-07-26	3	539	2018-05-18	30x30x15	588	0	272	6	107	403	36	1	0	1	0	0	0	0	0	1	1	1	2	0	0	0	0	0	0	0	0	0	0	0	0	0	0	1	0	0	0	0	0	0	1	0	0
A	2	2018-07-26	3	539	2018-05-18	30x30x15	588	0	272	7	107	277	33	1	0	0	0	0	1	0	0	1	0	0	1	0	0	0	0	0	0	0	0	0	0	0	0	0	0	0	0	0	0	1	0	0	0	0	0
A	2	2018-07-26	3	491	2018-05-27	30x30x15	353	0	112	8	114	400	35	0	0	0	0	0	1	0	0	1	0	0	1	0	0	0	0	0	0	0	0	0	0	0	0	0	0	0	0	0	0	0	0	0	0	0	0
A	2	2018-07-26	3	491	2018-05-27	30x30x15	353	0	112	9	114	350	37	0	0	0	0	0	1	0	0	0	0	0	1	0	0	0	0	0	0	0	0	0	0	1	0	0	0	0	0	0	0	0	0	0	0	0	0
A	2	2018-07-26	3	491	2018-05-27	30x30x15	353	0	112	10	114	404	36	0	0	0	0	0	1	0	0	1	1	0	2	0	0	0	2	0	0	0	0	0	0	1	0	0	0	0	0	0	0	0	0	0	0	0	0
A	2	2018-07-26	3	674	2018-05-18	30x30x15	580	0	190	11	104	764	41	1	0	0	0	0	0	0	0	0	0	0	2	0	0	0	0	1	1	0	0	0	0	1	0	0	0	0	0	0	0	2	0	0	0	0	0
A	2	2018-07-26	3	539	2018-05-18	30x30x15	588	0	272	12	107	598	39	2	0	0	0	1	0	0	0	1	0	1	1	0	0	0	0	1	0	0	0	0	0	1	0	0	0	0	0	0	0	2	0	0	0	2	0
A	2	2018-07-26	3	539	2018-05-18	30x30x15	588	0	272	13	107	554	37	2	0	0	0	0	1	0	0	0	0	1	1	0	0	0	0	1	0	0	0	2	0	1	0	0	0	0	0	0	0	2	0	0	0	1	0
A	2	2018-07-26	3	491	2018-05-27	30x30x15	353	0	112	14	114	445	35	2	0	0	0	1	0	0	0	0	0	0	1	0	0	0	0	1	1	0	0	0	0	1	0	0	0	1	0	0	0	2	0	0	0	2	0
A	2	2018-07-26	3	491	2018-05-27	30x30x15	353	0	112	15	114	523	37	2	0	0	0	0	0	0	0	0	1	1	1	0	0	0	0	1	1	0	0	0	0	1	0	0	0	0	0	0	0	2	0	0	0	1	0
A	2	2018-08-09	4	811	2018-05-17	30x30x15	768	0	289	1	102	890	44	0	0	0	1	0	0	0	0	1	0	0	1	0	0	1	0	0	0	0	0	0	0	0	0	1	0	0	0	0	0	0	0	0	1	0	0
A	2	2018-08-09	4	811	2018-05-17	30x30x15	768	0	289	2	102	670	39	0	0	1	1	0	0	0	0	1	0	0	2	0	0	0	0	0	0	0	0	0	0	0	0	1	0	0	0	0	0	0	0	0	1	1	1
A	2	2018-08-09	4	811	2018-05-17	30x30x15	768	0	289	3	102	850	31	0	0	0	0	1	0	0	0	1	0	0	2	0	0	1	0	0	0	0	0	0	0	0	0	1	0	0	0	0	0	0	0	0	1	1	0
A	2	2018-08-09	4	811	2018-05-17	30x30x15	768	0	289	4	102	250	28	0	0	1	0	2	0	0	1	2	0	0	1	0	0	0	0	0	0	0	0	0	0	0	1	1	0	0	0	0	0	0	0	0	1	0	0
A	2	2018-08-09	4	656	2018-05-18	30x30x15	648	0	279	5	107	920	43	0	0	0	1	0	1	1	1	1	0	0	2	0	0	1	1	0	0	0	0	0	0	0	0	1	0	0	0	0	0	0	0	0	1	3	0
A	2	2018-08-09	4	656	2018-05-18	30x30x15	648	0	279	6	107	640	38	0	0	2	0	1	0	0	1	1	0	0	1	0	0	1	0	0	0	0	0	0	0	0	0	1	0	1	0	0	0	0	0	0	1	3	0
A	2	2018-08-09	4	656	2018-05-18	30x30x15	648	0	279	7	107	590	37	0	0	0	0	1	0	0	1	1	0	0	1	0	0	0	0	0	0	0	0	0	0	0	0	1	0	0	0	0	0	0	0	0	1	0	0
A	2	2018-08-09	4	595	2018-05-27	30x30x15	411	0	120	8	114	490	36	0	0	1	0	1	0	0	1	1	0	0	2	0	0	1	0	0	0	0	0	0	0	0	0	0	0	1	0	0	0	0	0	0	1	0	0
A	2	2018-08-09	4	595	2018-05-27	30x30x15	411	0	120	9	114	700	38	0	0	1	0	1	0	0	1	1	0	0	1	0	0	1	0	0	0	0	0	0	0	0	0	0	0	0	0	0	0	0	0	0	1	0	0
A	2	2018-08-09	4	595	2018-05-27	30x30x15	411	0	120	10	114	450	34	0	0	1	0	1	1	0	0	1	0	0	1	0	0	0	0	0	0	0	0	0	0	0	0	0	0	0	0	0	0	0	0	0	1	0	0
A	2	2018-08-09	4	595	2018-05-27	30x30x15	411	0	120	11	114	550	38	0	0	1	0	2	1	0	1	0	0	0	1	0	0	0	0	0	0	0	0	0	0	0	0	0	0	0	0	0	0	0	0	0	1	0	0
A	2	2018-08-09	4	811	2018-05-17	30x30x15	768	0	289	12	102	700	39	1	0	0	0	1	0	0	1	0	0	0	2	0	0	1	0	0	0	0	0	0	0	0	0	0	0	0	0	0	0	0	0	0	1	0	0
A	2	2018-08-09	4	811	2018-05-17	30x30x15	768	0	289	13	102	850	37	1	0	0	0	1	0	0	0	1	0	0	2	0	0	0	0	0	0	0	0	0	0	0	0	0	0	1	0	0	0	0	0	0	1	0	1
A	2	2018-08-09	4	656	2018-05-18	30x30x15	648	0	279	14	107	559	38	1	0	1	0	1	0	0	1	0	0	0	2	0	0	0	0	0	0	0	0	0	0	0	0	0	0	1	0	0	0	0	0	0	1	0	0
A	2	2018-08-09	4	656	2018-05-18	30x30x15	648	0	279	15	107	550	38	3	0	1	0	1	0	0	0	0	0	0	2	0	2	0	0	0	0	0	0	0	0	0	0	0	0	0	0	0	0	1	0	0	1	0	1
A	2	2018-08-09	4	595	2018-05-27	30x30x15	411	0	120	16	114	650	37	2	0	1	0	0	0	0	0	0	0	0	1	0	0	0	0	0	0	0	0	0	0	0	0	0	0	0	0	0	0	1	0	0	0	1	1
A	2	2018-08-14	5	851	2018-05-17	30x30x15	784	0	289	1	102	810	43	0	0	0	0	1	0	0	0	1	0	0	1	0	0	1	0	0	0	0	0	0	0	0	0	1	0	0	0	0	0	0	0	0	1	0	1
A	2	2018-08-14	5	851	2018-05-17	30x30x15	784	0	289	2	102	810	42	0	0	0	0	1	0	0	0	1	0	0	1	0	0	1	0	0	0	0	0	0	0	0	0	1	0	0	0	0	0	0	0	0	1	0	1
A	2	2018-08-14	5	851	2018-05-17	30x30x15	784	0	289	3	102	1180	44	0	0	2	0	0	0	0	0	0	0	0	1	0	0	0	0	0	0	0	0	0	0	0	0	1	0	0	0	0	0	0	0	0	1	0	1
A	2	2018-08-14	5	851	2018-05-17	30x30x15	784	0	289	4	102	780	41	0	0	1	0	1	0	0	0	1	0	0	2	0	0	0	0	0	0	0	0	0	0	0	1	1	0	1	0	0	0	0	0	0	1	0	1
A	2	2018-08-14	5	684	2018-05-18	30x30x15	664	0	279	5	107	530	33	0	0	0	0	0	0	0	0	0	0	0	0	0	0	1	0	0	0	0	0	0	0	0	0	1	0	0	0	0	0	0	0	0	1	0	0
A	2	2018-08-14	5	684	2018-05-18	30x30x15	664	0	279	6	107	620	36	0	0	1	0	0	0	0	0	1	0	0	1	0	0	0	0	0	0	0	0	0	0	0	0	1	0	0	0	0	0	0	0	0	1	0	1
A	2	2018-08-14	5	684	2018-05-18	30x30x15	664	0	279	7	107	750	40	0	0	0	0	0	0	0	0	1	0	0	1	0	0	0	0	0	0	0	0	0	0	0	0	1	0	0	0	0	0	0	0	0	1	0	0
A	2	2018-08-14	5	842	2018-05-27	30x30x15	426	0	112	8	114	750	44	0	0	0	0	0	0	0	0	0	0	0	2	0	0	1	0	0	0	0	0	0	0	0	0	1	0	0	0	0	0	0	0	0	0	0	0
A	2	2018-08-14	5	842	2018-05-27	30x30x15	426	0	112	9	114	800	45	0	0	0	0	1	1	0	0	1	0	0	1	0	0	0	0	0	0	0	0	0	0	0	0	1	0	1	0	0	0	0	0	0	0	0	1
A	2	2018-08-14	5	842	2018-05-27	30x30x15	426	0	112	10	114	850	53	0	0	0	0	1	1	0	0	1	0	0	2	0	0	0	0	0	0	0	0	0	0	0	0	1	0	0	0	0	0	1	0	0	0	0	1
A	2	2018-08-14	5	851	2018-05-17	30x30x15	784	0	289	11	102	840	43	0	0	0	0	1	1	0	0	0	0	0	1	0	0	1	0	0	0	0	0	0	0	0	0	0	0	0	0	0	0	0	0	0	1	0	1
A	2	2018-08-14	5	851	2018-05-17	30x30x15	784	0	289	12	102	660	38	2	0	0	1	1	0	0	0	0	0	0	2	0	0	2	0	0	0	0	0	0	0	0	0	0	0	0	0	0	0	0	0	0	1	0	1
A	2	2018-08-14	5	684	2018-05-18	30x30x15	664	0	279	13	107	780	42	0	0	0	0	0	0	0	0	0	0	0	1	0	0	0	0	0	0	0	0	0	0	0	0	0	0	0	0	1	0	0	0	0	1	0	0
A	2	2018-08-14	5	684	2018-05-18	30x30x15	664	0	279	14	107	500	34	0	0	1	0	2	0	0	0	1	0	0	1	1	0	0	0	0	0	0	0	0	0	0	0	0	0	1	0	1	0	0	0	0	1	0	1
A	2	2018-08-14	5	842	2018-05-27	30x30x15	426	0	112	15	114	880	42	3	0	0	0	0	0	0	2	0	0	0	0	0	1	1	0	0	0	0	0	0	0	0	0	0	0	0	0	0	0	0	0	0	1	2	0
A	2	2018-08-23	6	957	2018-05-17	30x30x15	803	0	289	1	102	1000	47	0	0	2	0	1	0	0	0	0	0	0	2	0	0	1	0	0	0	0	0	0	0	1	0	0	0	0	0	0	0	0	0	0	1	0	0
A	2	2018-08-23	6	957	2018-05-17	30x30x15	803	0	289	2	102	973	45	0	0	1	0	0	0	0	1	2	0	0	2	0	0	1	0	0	0	0	0	0	0	2	0	0	0	0	0	0	0	0	0	0	1	0	0
A	2	2018-08-23	6	957	2018-05-17	30x30x15	803	0	289	3	102	850	39	0	0	0	0	0	0	0	0	0	1	0	2	0	0	1	0	0	0	0	0	0	0	1	0	0	0	0	0	0	0	0	0	0	1	0	0
A	2	2018-08-23	6	957	2018-05-17	30x30x15	803	0	289	4	102	250	31	0	0	0	0	0	0	0	0	2	0	0	2	0	0	0	0	0	0	0	2	0	0	0	0	1	0	0	0	0	0	0	0	0	0	1	0
A	2	2018-08-23	6	781	2018-05-18	30x30x15	695	0	282	5	107	1100	43	0	0	1	0	0	1	0	0	1	0	2	1	0	0	1	0	0	0	0	0	0	0	0	0	0	0	0	0	0	0	0	0	0	1	0	0
A	2	2018-08-23	6	781	2018-05-18	30x30x15	695	0	282	6	107	1050	41	0	0	0	0	0	0	0	0	1	0	0	2	0	0	1	0	0	0	0	0	0	0	0	0	0	0	0	0	0	0	0	0	0	1	0	0
A	2	2018-08-23	6	781	2018-05-18	30x30x15	695	0	282	7	107	950	42	0	0	1	0	0	0	0	0	3	0	2	1	0	0	0	0	0	0	0	0	0	0	0	0	0	0	1	0	0	0	0	0	0	1	0	0
A	2	2018-08-23	6	700	2018-05-27	30x30x15	459	0	123	8	114	950	41	0	0	2	0	0	1	0	0	2	0	0	2	0	0	0	0	0	0	0	0	0	0	1	0	0	0	0	0	0	0	0	0	0	1	0	0
A	2	2018-08-23	6	700	2018-05-27	30x30x15	459	0	123	9	114	850	40	0	0	1	0	0	0	0	0	0	0	1	0	0	0	1	0	0	0	0	0	0	0	1	0	0	0	0	0	0	0	0	0	0	1	0	0
A	2	2018-08-23	6	700	2018-05-27	30x30x15	459	0	123	10	114	1050	44	0	0	0	0	0	1	0	0	1	0	0	2	0	0	0	0	0	0	0	0	0	0	2	2	0	0	0	0	0	0	0	0	0	1	0	0
A	2	2018-08-23	6	957	2018-05-17	30x30x15	803	0	289	11	102	1250	45	0	0	1	0	0	0	0	0	1	0	0	1	0	0	0	0	0	0	0	0	0	0	3	0	0	0	1	0	0	0	0	0	0	1	1	0
A	2	2018-08-23	6	957	2018-05-17	30x30x15	803	0	289	12	102	1150	42	0	0	0	0	0	0	0	0	0	1	0	1	0	0	0	0	0	0	0	0	0	0	1	0	0	0	2	0	0	0	0	0	0	1	2	0
A	2	2018-08-23	6	781	2018-05-18	30x30x15	695	0	282	13	107	750	39	0	0	0	0	0	0	0	0	0	0	1	2	0	0	0	0	0	0	0	0	0	0	1	0	0	0	0	0	0	0	0	0	0	1	0	0
A	2	2018-08-23	6	781	2018-05-18	30x30x15	695	0	282	14	107	1000	42	0	0	1	0	1	0	0	0	3	0	0	2	0	0	0	0	0	0	0	0	0	0	1	0	0	0	1	0	0	0	0	0	0	1	0	0
A	2	2018-08-23	6	700	2018-05-27	30x30x15	459	0	123	15	114	850	41	0	0	1	0	0	0	0	0	0	0	2	1	0	0	0	0	0	0	0	0	0	0	2	0	0	0	0	0	0	0	0	0	0	0	0	0
A	2	2018-08-31	7	1010	2018-05-17	30x30x15	844	0	289	1	102	1276	43	0	0	0	0	0	0	0	0	1	0	0	2	0	0	0	0	0	0	0	0	0	0	0	0	0	0	0	0	0	0	0	0	0	1	0	0
A	2	2018-08-31	7	1010	2018-05-17	30x30x15	844	0	289	2	102	1134	43	0	0	1	0	1	0	0	1	1	0	0	1	0	0	0	0	0	0	0	0	0	0	0	0	0	0	0	0	0	0	0	0	0	1	0	1
A	2	2018-08-31	7	1010	2018-05-17	30x30x15	844	0	289	3	102	1090	42	0	0	0	0	0	0	0	0	0	1	0	2	0	0	1	0	0	0	0	0	1	0	1	1	0	0	1	0	0	0	0	0	0	1	0	0
A	2	2018-08-31	7	843	2018-05-18	30x30x15	709	0	287	4	107	1087	42	0	0	1	0	1	0	0	1	1	0	0	2	0	0	1	0	0	0	0	0	0	0	1	0	1	0	1	0	0	0	0	0	0	1	0	0
A	2	2018-08-31	7	843	2018-05-18	30x30x15	709	0	287	5	107	982	42	0	0	0	0	1	0	0	1	1	0	0	1	0	0	0	0	0	0	0	0	0	0	1	0	1	0	1	0	0	0	0	0	0	1	0	0
A	2	2018-08-31	7	843	2018-05-18	30x30x15	709	0	287	6	107	783	36	0	0	1	0	0	2	0	1	1	0	0	1	0	0	0	0	0	0	0	0	0	0	0	0	0	0	0	0	0	0	0	0	0	1	0	0
A	2	2018-08-31	7	864	2018-05-27	30x30x15	473	0	127	7	114	718	36	0	0	1	0	2	1	0	1	0	0	2	1	0	0	0	0	0	0	0	0	1	0	1	1	0	0	0	0	0	1	1	0	0	0	1	1
A	2	2018-08-31	7	864	2018-05-27	30x30x15	473	0	127	8	114	914	43	0	0	1	0	0	1	0	1	0	0	1	1	0	0	1	1	0	1	0	0	0	0	2	0	1	0	2	0	0	2	2	0	0	0	0	0
A	2	2018-08-31	7	864	2018-05-27	30x30x15	473	0	127	9	114	504	40	0	0	1	0	0	1	0	1	2	0	0	2	0	0	0	0	1	1	0	0	0	0	1	2	1	0	1	0	0	1	1	0	0	0	2	2
A	2	2018-08-31	7	864	2018-05-27	30x30x15	473	0	127	10	114	497	40	0	0	1	0	1	1	0	1	0	0	2	1	0	0	0	0	1	1	1	1	1	0	1	1	0	0	0	0	0	1	1	0	0	0	1	1
A	2	2018-08-31	7	1010	2018-05-17	30x30x15	844	0	289	11	102	1000	42	0	0	1	0	0	0	0	1	0	0	1	1	0	0	0	0	0	0	0	0	0	0	0	0	0	0	1	0	0	0	0	0	0	1	2	1
A	2	2018-08-31	7	843	2018-05-18	30x30x15	844	0	287	12	107	780	35	0	0	1	0	1	0	0	0	0	0	0	2	0	0	1	0	0	0	0	0	1	0	1	0	1	0	1	0	0	0	0	0	0	1	2	1
A	2	2018-08-31	7	843	2018-05-18	30x30x15	844	0	287	13	107	960	46	0	0	2	0	0	1	0	0	2	0	0	1	0	0	1	0	0	1	0	0	1	0	0	0	1	0	1	0	0	0	0	0	0	1	2	1
A	2	2018-08-31	7	864	2018-05-27	30x30x15	473	0	127	14	114	900	44	0	0	0	0	0	0	0	1	0	0	1	1	0	0	1	0	0	1	0	0	0	0	1	0	1	0	0	0	0	1	0	0	0	1	2	0
A	2	2018-08-31	7	864	2018-05-27	30x30x15	473	0	127	15	114	710	36	0	0	1	0	1	1	0	0	2	0	0	2	0	0	0	0	0	0	0	0	1	0	1	0	0	0	1	0	0	0	0	0	0	1	0	0
A	2	2018-09-07	8	1046	2018-05-17	30x30x15	852	0	290	1	102	1076	45	0	0	2	0	1	1	1	1	6	0	0	1	0	0	1	0	0	0	0	0	0	0	0	1	0	0	0	0	0	0	0	0	0	1	0	0
A	2	2018-09-07	8	1046	2018-05-17	30x30x15	852	0	290	2	102	986	42	0	2	0	0	1	1	1	1	6	0	0	0	0	0	0	0	1	0	0	1	0	0	0	0	1	0	0	0	0	0	1	0	0	1	0	0
A	2	2018-09-07	8	1046	2018-05-17	30x30x15	852	0	290	3	102	1071	42	0	1	1	0	1	1	0	1	6	0	0	0	0	0	0	1	0	0	0	0	0	0	0	0	1	0	0	0	0	0	1	0	0	0	1	0
A	2	2018-09-07	8	958	2018-05-18	30x30x15	720	0	288	4	107	987	44	0	0	2	0	1	1	1	0	6	0	0	1	0	0	0	0	0	0	0	0	0	0	0	0	1	0	0	0	0	0	0	0	0	1	0	0
A	2	2018-09-07	8	958	2018-05-18	30x30x15	720	0	288	5	107	1010	43	0	0	0	0	1	1	0	1	1	0	0	1	0	0	0	0	0	0	0	0	0	0	1	0	1	0	0	0	0	1	0	0	0	1	0	0
A	2	2018-09-07	8	958	2018-05-18	30x30x15	720	0	288	6	107	903	37	0	0	0	0	1	1	1	1	6	0	0	2	0	0	0	0	0	0	0	0	0	0	0	0	0	0	0	0	0	0	0	0	0	1	0	0
A	2	2018-09-07	8	821	2018-05-27	30x30x15	486	0	128	7	114	873	39	0	0	0	0	1	0	0	0	6	0	0	0	0	0	0	0	0	0	0	0	0	0	2	1	0	0	0	0	0	0	2	0	0	1	0	0
A	2	2018-09-07	8	821	2018-05-27	30x30x15	486	0	128	8	114	885	42	0	0	0	0	2	0	0	0	1	0	0	1	0	0	0	0	0	0	0	1	0	0	1	1	0	0	0	0	0	0	0	0	0	1	0	0
A	2	2018-09-07	8	821	2018-05-27	30x30x15	486	0	128	9	114	678	40	0	0	0	0	0	1	0	1	1	0	0	2	0	0	1	0	0	0	0	0	0	0	0	0	0	0	0	0	0	2	0	0	0	1	0	0
A	2	2018-09-07	8	821	2018-05-27	30x30x15	486	0	128	10	114	877	42	0	0	0	0	1	1	1	1	1	0	0	1	0	0	0	0	0	0	0	0	0	0	0	0	1	0	1	0	0	0	1	0	0	0	0	0
A	2	2018-09-12	9	1208	2018-05-17	30x30x15	864	0	291	1	102	912	45	0	0	1	0	1	0	0	1	1	0	0	1	0	0	0	0	0	0	0	0	0	0	0	0	0	0	0	0	0	0	0	0	0	1	0	0
A	2	2018-09-12	9	1208	2018-05-17	30x30x15	864	0	291	2	102	837	46	0	0	0	0	0	0	0	1	1	0	0	1	0	0	1	0	0	0	0	0	0	0	0	0	0	0	0	0	0	0	0	0	0	1	0	0
A	2	2018-09-12	9	992	2018-05-18	30x30x15	727	0	288	3	107	936	43	0	0	1	0	1	0	0	1	1	0	0	2	0	0	0	0	0	0	0	0	0	0	1	0	1	0	0	0	0	0	0	0	0	0	0	0
A	2	2018-09-12	9	992	2018-05-18	30x30x15	727	0	288	4	107	764	38	0	0	0	0	0	0	0	0	1	0	0	1	0	0	0	0	0	0	0	0	0	0	0	0	1	0	0	0	0	0	0	0	0	0	0	0
A	2	2018-09-12	9	992	2018-05-18	30x30x15	727	0	288	5	107	1116	44	0	0	0	0	0	0	0	0	1	0	0	2	0	0	0	0	0	0	0	0	0	0	2	0	1	0	0	0	0	0	1	0	0	0	0	0
A	2	2018-09-12	9	912	2018-05-27	30x30x15	497	0	128	6	114	1023	41	0	0	0	0	0	0	0	1	1	0	0	2	0	0	1	0	0	0	0	0	0	0	0	0	0	0	0	0	0	0	0	0	0	1	0	0
A	2	2018-09-12	9	912	2018-05-27	30x30x15	497	0	128	7	114	1029	42	0	0	0	0	0	0	0	1	0	0	0	2	0	0	0	0	0	0	0	0	0	0	0	0	1	0	0	0	0	0	0	0	0	1	0	0
A	2	2018-09-12	9	912	2018-05-27	30x30x15	497	0	128	8	114	850	41	0	0	0	0	0	0	0	0	0	0	0	2	0	0	1	0	0	0	0	0	0	0	0	0	0	0	0	0	0	0	0	0	0	1	0	0
A	2	2018-09-12	9	912	2018-05-27	30x30x15	497	0	128	9	114	830	40	0	0	0	0	0	0	0	0	0	0	0	0	0	0	1	0	0	0	0	0	0	0	0	0	1	0	0	0	0	0	0	0	0	1	0	0
A	2	2018-09-12	9	912	2018-05-27	30x30x15	497	0	128	10	114	1240	44	0	0	0	0	0	0	0	0	0	0	0	2	0	0	1	0	0	0	0	0	0	0	0	0	1	0	0	0	0	0	0	0	0	0	0	0
A	2	2018-09-12	9	1035	2018-05-27	30x30x15	763	0	203	11	104	1013	47	1	0	0	0	1	0	0	0	0	0	0	2	0	0	1	0	0	0	0	0	0	0	0	1	1	0	0	0	0	0	0	0	0	0	0	0
A	2	2018-09-12	9	1035	2018-05-27	30x30x15	763	0	203	12	104	1042	45	0	0	0	0	0	0	0	0	0	0	3	2	0	0	0	1	1	2	0	0	0	0	2	0	0	0	1	0	0	0	0	0	0	1	2	2
A	2	2018-09-12	9	992	2018-05-18	30x30x15	727	0	288	13	107	919	41	0	0	0	0	1	0	0	2	1	0	0	1	0	0	0	1	0	0	0	0	3	0	0	0	0	0	1	0	0	0	1	0	0	1	0	0
A	2	2018-09-12	9	912	2018-05-27	30x30x15	497	0	128	14	114	878	42	0	0	0	0	2	0	0	0	1	0	0	2	0	0	1	0	0	0	0	0	0	0	0	0	0	0	0	0	0	0	0	0	0	0	4	0
A	2	2018-09-12	9	912	2018-05-27	30x30x15	497	0	128	15	114	432	35	2	0	1	0	1	0	0	0	0	0	2	1	0	0	0	2	0	0	0	0	0	0	2	0	1	0	0	0	0	0	2	0	0	0	0	0
A	2	2018-09-20	10	1264	2018-05-17	30x30x15	887	0	294	1	102	1200	47	0	0	2	0	0	0	0	0	1	0	0	1	0	0	0	0	0	0	0	0	0	0	0	0	1	0	0	0	0	0	0	0	0	1	0	1
A	2	2018-09-20	10	1264	2018-05-17	30x30x15	887	0	294	2	102	980	42	0	0	2	0	0	0	0	0	1	1	0	2	0	0	0	0	0	0	0	0	0	0	0	0	1	0	0	0	0	0	0	0	0	1	0	1
A	2	2018-09-20	10	1264	2018-05-17	30x30x15	887	0	294	3	102	1566	49	0	0	2	0	0	1	1	0	1	1	0	2	0	0	0	0	0	0	0	0	0	0	0	0	1	0	0	0	0	0	0	0	0	1	0	1
A	2	2018-09-20	10	1264	2018-05-17	30x30x15	887	0	294	4	102	1540	49	0	0	2	0	0	0	0	0	1	0	0	2	0	0	1	0	0	0	0	0	0	0	0	0	1	0	0	0	0	0	0	0	0	1	0	1
A	2	2018-09-20	10	1264	2018-05-17	30x30x15	887	0	294	5	102	1300	47	0	0	2	0	0	0	0	0	1	0	0	1	0	0	1	0	0	0	0	0	0	0	0	0	1	0	0	0	0	0	0	0	0	1	0	1
A	2	2018-09-20	10	1040	2018-05-18	30x30x15	743	0	289	6	107	714	39	0	0	1	0	0	0	0	0	1	0	0	1	0	0	0	0	0	0	0	0	0	0	0	0	0	0	0	0	0	0	0	0	0	1	0	0
A	2	2018-09-20	10	1040	2018-05-18	30x30x15	743	0	289	7	107	906	38	0	0	1	0	0	0	0	0	0	0	0	1	0	0	1	0	0	0	0	0	0	0	0	0	1	0	0	0	0	0	0	0	0	1	0	0
A	2	2018-09-20	10	1040	2018-05-18	30x30x15	743	0	289	8	107	1226	45	0	0	0	0	0	0	0	0	5	1	0	1	0	0	1	1	0	0	0	0	0	0	0	0	0	0	0	0	0	0	0	0	0	1	0	1
A	2	2018-09-20	10	1040	2018-05-18	30x30x15	743	0	289	9	107	1360	47	0	0	1	0	0	0	0	0	2	0	0	2	0	0	0	1	0	0	0	0	0	0	0	0	1	0	0	0	0	0	0	0	0	1	0	1
A	2	2018-09-20	10	1040	2018-05-18	30x30x15	743	0	289	10	107	1130	34	0	0	0	0	0	0	0	0	1	0	0	2	0	0	0	0	0	0	0	0	0	0	0	0	1	0	0	0	0	0	0	0	0	1	0	1
A	2	2018-09-20	10	958	2018-05-27	30x30x15	516	0	130	11	114	1480	49	0	0	1	0	0	1	0	0	1	0	0	2	0	0	1	0	0	0	0	0	0	0	0	0	1	0	0	0	0	0	0	0	0	1	0	1
A	2	2018-09-20	10	958	2018-05-27	30x30x15	516	0	130	12	114	1160	45	0	0	1	0	0	0	0	0	2	0	0	2	0	0	1	0	0	0	0	0	0	0	0	0	1	0	0	0	0	0	0	0	0	1	0	1
A	2	2018-09-20	10	958	2018-05-27	30x30x15	516	0	130	13	114	1066	44	0	0	2	0	0	1	0	0	1	0	0	1	0	0	1	0	0	0	0	0	0	0	0	0	0	0	0	0	0	0	0	0	0	1	0	1
A	2	2018-09-20	10	958	2018-05-27	30x30x15	516	0	130	14	114	1215	45	0	0	1	0	1	0	0	0	1	0	0	1	0	0	0	0	0	0	0	0	0	0	0	0	1	0	0	0	0	0	0	0	0	1	0	0
A	2	2018-09-20	10	958	2018-05-27	30x30x15	516	0	130	15	114	954	93	0	0	2	0	1	1	0	0	1	0	0	1	0	0	0	0	0	0	0	0	0	0	0	0	0	0	0	0	0	0	0	0	0	1	0	1
A	2	2018-09-26	11	1522	2018-05-17	30x30x15	908	0	295	1	102	1420	47	0	0	2	0	0	0	0	0	1	0	0	1	0	0	0	0	0	0	0	0	0	0	0	0	1	0	0	0	0	0	0	0	0	1	0	1
A	2	2018-09-26	11	1522	2018-05-17	30x30x15	908	0	295	2	102	1350	45	0	0	2	0	0	0	0	0	0	0	0	2	0	0	1	0	0	0	0	0	0	0	0	0	0	0	0	0	0	0	0	0	0	1	0	0
A	2	2018-09-26	11	1522	2018-05-17	30x30x15	908	0	295	3	102	1560	48	0	0	2	0	1	0	0	0	0	0	0	1	0	0	0	0	0	0	0	0	0	0	0	0	0	0	0	0	0	0	0	0	0	1	0	1
A	2	2018-09-26	11	1522	2018-05-17	30x30x15	908	0	295	4	102	1750	51	0	0	2	0	0	0	0	0	0	0	0	2	0	0	1	0	0	0	0	0	0	0	0	0	0	0	0	0	0	0	0	0	0	1	0	1
A	2	2018-09-26	11	1402	2018-05-18	30x30x15	756	0	290	5	107	1300	47	0	0	2	0	0	0	0	0	0	0	0	2	0	0	1	0	0	0	0	0	0	0	0	0	0	0	0	0	0	0	0	0	0	1	0	0
A	2	2018-09-26	11	1402	2018-05-18	30x30x15	756	0	290	6	107	1550	50	0	0	2	0	1	0	0	0	0	0	0	2	0	0	0	0	0	0	0	0	0	0	0	0	1	0	0	0	0	0	0	0	0	1	0	1
A	2	2018-09-26	11	1402	2018-05-18	30x30x15	756	0	290	7	107	1365	46	0	0	1	0	0	0	0	0	5	0	0	1	0	0	1	0	0	0	0	0	0	0	0	0	0	0	0	0	0	0	0	0	0	1	0	1
A	2	2018-09-26	11	1283	2018-05-27	30x30x15	535	0	132	8	114	1546	50	0	0	0	0	0	0	0	0	5	0	0	2	0	0	0	0	0	0	0	0	0	0	0	0	0	0	0	0	0	0	0	0	0	1	0	1
A	2	2018-09-26	11	1283	2018-05-27	30x30x15	535	0	132	9	114	1051	46	0	0	0	0	1	1	0	0	0	0	0	2	0	0	0	0	0	0	0	0	0	0	0	0	0	0	0	0	0	0	0	0	0	1	0	0
A	2	2018-09-26	11	1283	2018-05-27	30x30x15	535	0	132	10	114	1230	47	0	0	0	0	0	1	0	0	5	0	0	2	0	0	1	0	0	0	0	0	0	0	0	0	0	0	0	0	0	0	0	0	0	1	0	1
A	2	2018-09-26	11	1522	2018-05-17	30x30x15	908	0	295	11	102	550	46	0	0	0	4	0	0	0	0	0	0	0	1	0	0	0	0	0	0	0	0	0	0	0	0	0	0	0	0	3	0	0	0	0	1	0	0
A	2	2018-09-26	11	1402	2018-05-18	30x30x15	756	0	290	12	107	850	42	0	0	1	0	0	0	0	0	0	0	0	1	0	0	0	0	0	0	0	0	0	0	0	0	1	0	0	0	0	0	0	0	0	1	1	0
A	2	2018-09-26	11	1402	2018-05-18	30x30x15	756	0	290	13	107	650	40	0	0	0	0	0	0	0	0	0	0	3	2	0	0	0	0	0	0	0	0	0	0	2	0	1	0	0	0	0	0	0	0	0	1	1	1
A	2	2018-09-26	11	1283	2018-05-27	30x30x15	535	0	132	14	114	1026	44	0	0	1	0	0	0	0	0	0	0	0	1	0	0	1	0	0	1	0	0	0	0	0	0	1	0	0	2	0	0	0	0	0	1	1	1
A	2	2018-09-26	11	1283	2018-05-27	30x30x15	535	0	132	15	114	1118	45	0	0	0	0	0	0	0	0	0	0	0	2	0	0	1	0	0	0	0	0	0	0	0	0	0	0	0	2	2	0	0	0	0	1	2	0
A	2	2018-10-10	12	1957	2018-05-17	30x30x15	930	0	297	1	102	2500	53	0	0	0	0	0	0	0	0	0	0	0	2	0	0	1	0	0	0	0	0	0	0	0	0	1	0	1	0	0	0	0	0	0	1	0	0
A	2	2018-10-10	12	1957	2018-05-17	30x30x15	930	0	297	2	102	1650	49	0	0	0	0	1	0	0	0	0	0	0	1	0	0	1	0	0	0	0	0	0	0	0	0	1	0	1	0	0	0	0	0	0	1	0	0
A	2	2018-10-10	12	1957	2018-05-17	30x30x15	930	0	297	3	102	1700	51	0	0	0	0	0	0	0	0	0	0	0	1	0	0	1	0	0	0	0	0	0	0	0	0	0	0	1	0	0	0	0	0	0	1	0	0
A	2	2018-10-10	12	1303	2018-05-18	30x30x15	776	0	297	4	107	1420	43	0	0	0	0	0	0	0	0	0	0	0	1	0	0	1	0	0	0	0	0	0	0	0	0	1	0	1	0	0	0	0	0	0	1	0	0
A	2	2018-10-10	12	1303	2018-05-18	30x30x15	776	0	297	5	107	1340	43	0	0	0	0	1	0	0	0	0	0	0	1	0	0	0	0	0	0	0	0	0	0	0	0	1	0	1	0	0	0	0	0	0	1	0	0
A	2	2018-10-10	12	1303	2018-05-18	30x30x15	776	0	297	6	107	1320	45	0	0	0	0	0	0	0	0	0	0	0	2	0	0	1	1	0	2	0	0	0	0	0	0	0	0	0	0	0	0	0	0	0	1	0	0
A	2	2018-10-10	12	1303	2018-05-18	30x30x15	776	0	297	7	107	1120	45	0	0	0	0	0	0	0	0	0	0	0	1	0	0	0	0	0	0	0	0	0	0	0	0	1	0	0	0	0	1	0	0	0	1	0	0
A	2	2018-10-10	12	1378	2018-05-27	30x30x15	551	0	135	8	114	1120	46	0	0	0	0	0	0	0	0	0	0	0	1	0	0	0	0	0	0	0	0	0	0	0	0	1	0	0	0	0	0	0	0	0	1	0	0
A	2	2018-10-10	12	1378	2018-05-27	30x30x15	551	0	135	9	114	1750	45	0	0	0	0	0	0	0	0	0	0	0	1	0	0	0	0	0	0	0	0	0	0	0	0	1	0	0	0	0	0	0	0	0	1	0	0
A	2	2018-10-10	12	1378	2018-05-27	30x30x15	551	0	135	10	114	1460	49	0	0	0	0	0	0	0	0	0	0	0	2	0	0	0	0	0	0	0	0	0	0	0	0	1	0	0	0	0	0	0	0	0	1	0	0
A	2	2018-10-10	12	1378	2018-05-27	30x30x15	551	0	135	11	114	1340	47	0	0	0	0	0	0	0	0	0	0	0	2	0	0	0	0	0	0	0	0	0	0	0	0	1	0	0	0	0	0	0	0	0	1	0	0
A	2	2018-10-10	12	1378	2018-05-27	30x30x15	551	0	135	12	114	1250	48	0	0	0	0	0	0	0	0	0	0	0	1	0	0	0	0	0	0	0	0	0	0	0	0	1	0	0	0	0	0	0	0	0	1	0	0
A	2	2018-10-10	12	1378	2018-05-27	30x30x15	551	0	135	13	114	1320	46	0	0	0	0	0	0	0	0	0	0	0	1	0	0	0	0	0	0	0	0	0	0	0	0	1	0	0	0	0	0	0	0	0	1	0	0
A	2	2018-10-17	13	1836	2018-05-17	30x30x15	942	0	298	1	102	1935	52	1	0	0	0	1	0	0	0	1	0	0	1	0	0	0	1	0	0	0	0	0	0	0	0	1	0	0	0	0	0	0	0	0	1	0	0
A	2	2018-10-17	13	1836	2018-05-17	30x30x15	942	0	298	2	102	1930	54	1	0	0	0	2	0	0	0	0	0	0	1	0	0	0	1	0	0	0	0	0	0	1	0	1	1	0	0	0	0	1	0	0	1	0	0
A	2	2018-10-17	13	1836	2018-05-17	30x30x15	942	0	298	3	102	1845	52	2	0	0	0	2	0	0	0	0	0	0	1	0	0	0	0	0	0	0	0	0	0	0	0	0	1	0	0	0	0	0	0	0	1	0	0
A	2	2018-10-17	13	1836	2018-05-17	30x30x15	942	0	298	4	102	2115	54	1	0	0	0	1	0	0	0	1	0	0	2	0	0	1	3	0	0	0	0	0	0	0	0	0	1	0	0	0	0	0	0	0	1	0	0
A	2	2018-10-17	13	1836	2018-05-17	30x30x15	942	0	298	5	102	1425	46	1	0	0	0	1	0	0	0	1	0	0	1	0	0	0	1	0	0	0	0	0	0	0	0	0	0	0	0	0	0	0	0	0	1	0	0
A	2	2018-10-17	13	1678	2018-05-18	30x30x15	787	0	297	6	107	1805	52	0	0	0	0	0	0	0	1	0	0	0	1	0	0	0	0	0	0	0	0	0	0	0	0	0	0	0	0	0	0	0	0	0	0	0	0
A	2	2018-10-17	13	1678	2018-05-18	30x30x15	787	0	297	7	107	1480	51	0	0	0	0	0	0	0	2	0	0	0	2	0	0	0	1	1	1	0	0	0	0	1	0	0	0	0	0	0	1	1	0	0	1	0	0
A	2	2018-10-17	13	1678	2018-05-18	30x30x15	787	0	297	8	107	1575	51	0	0	1	0	0	0	0	1	0	0	0	2	0	0	0	0	0	0	0	0	0	0	0	0	1	1	0	0	0	0	1	0	0	1	0	0
A	2	2018-10-17	13	1678	2018-05-18	30x30x15	787	0	297	9	107	1805	50	0	0	1	0	0	0	0	2	0	0	0	1	0	0	0	0	0	0	0	0	0	0	0	0	0	1	1	0	0	0	1	0	0	1	0	0
A	2	2018-10-17	13	1678	2018-05-18	30x30x15	787	0	297	10	107	1525	48	0	0	1	0	0	0	0	1	0	0	0	1	0	0	0	0	0	0	0	0	0	0	0	0	0	0	0	0	0	0	1	0	0	1	0	0
A	2	2018-10-17	13	1409	2018-05-27	30x30x15	563	0	137	11	114	1760	52	0	0	0	0	0	0	0	0	0	0	0	1	0	1	0	0	0	0	0	0	0	0	0	0	0	1	0	0	0	0	1	0	0	1	0	0
A	2	2018-10-17	13	1409	2018-05-27	30x30x15	563	0	137	12	114	1910	54	1	0	0	0	0	0	0	1	1	0	0	2	0	0	0	1	0	0	0	0	0	0	0	0	1	1	0	0	0	1	0	0	0	1	0	0
A	2	2018-10-17	13	1409	2018-05-27	30x30x15	563	0	137	13	114	745	42	1	0	0	0	1	0	0	0	1	0	0	2	0	0	0	2	0	1	0	0	0	0	0	0	0	0	0	2	2	0	1	0	0	1	0	0
A	2	2018-10-17	13	1409	2018-05-27	30x30x15	563	0	137	14	114	1435	50	0	0	0	0	0	0	0	0	0	0	0	2	0	0	0	1	0	0	0	0	0	0	0	0	1	1	1	0	0	0	0	0	0	1	0	0
A	2	2018-10-17	13	1409	2018-05-27	30x30x15	563	0	137	15	114	1205	47	0	0	0	0	0	0	0	1	1	0	0	1	0	0	0	0	0	1	0	0	0	0	0	0	0	0	0	1	0	1	0	0	0	1	0	0
A	2	2018-10-24	14	1755	2018-05-17	30x30x15	967	0	301	1	102	1920	54	0	0	1	0	0	0	0	0	5	0	0	2	0	0	1	1	0	0	0	0	0	0	0	0	1	0	0	0	0	0	1	0	0	1	0	0
A	2	2018-10-24	14	1755	2018-05-17	30x30x15	967	0	301	2	102	1980	56	0	0	2	0	0	0	0	0	1	0	0	2	0	0	1	0	0	0	0	0	0	0	0	0	1	0	0	0	0	0	1	0	0	1	0	1
A	2	2018-10-24	14	1755	2018-05-17	30x30x15	967	0	301	3	102	1771	54	1	0	1	1	0	0	0	0	5	0	0	2	0	0	1	0	0	0	0	0	0	0	0	1	1	0	0	0	0	0	1	0	0	1	4	1
A	2	2018-10-24	14	1776	2018-05-18	30x30x15	797	0	299	4	107	1700	52	0	0	1	0	0	0	0	1	5	0	0	0	0	0	0	0	0	0	0	0	0	0	0	0	1	0	0	0	0	0	0	0	0	1	0	1
A	2	2018-10-24	14	1776	2018-05-18	30x30x15	797	0	299	5	107	1684	51	0	0	0	0	0	0	0	1	5	0	0	1	0	0	0	0	0	0	0	0	0	0	0	0	1	0	0	0	0	0	0	0	0	1	0	0
A	2	2018-10-24	14	1776	2018-05-18	30x30x15	797	0	299	6	107	1780	55	0	0	1	0	1	0	0	1	5	0	0	0	0	0	0	0	0	0	0	0	0	0	0	0	1	0	1	0	0	0	0	0	0	1	0	1
A	2	2018-10-24	14	1427	2018-05-27	30x30x15	577	0	140	7	114	1583	50	0	0	0	0	0	0	0	0	5	0	2	2	0	0	1	0	0	0	0	0	0	0	0	0	0	0	0	0	0	0	1	0	0	1	3	0
A	2	2018-10-24	14	1427	2018-05-27	30x30x15	577	0	140	8	114	1247	50	0	1	1	0	0	0	0	1	5	0	0	2	0	0	0	0	0	0	0	0	1	0	0	1	1	0	1	0	0	0	1	0	0	1	3	0
A	2	2018-10-24	14	1427	2018-05-27	30x30x15	577	0	140	9	114	1364	50	0	2	0	0	0	0	0	1	5	0	2	1	0	0	1	0	0	0	0	0	0	0	0	0	1	0	0	0	0	0	1	0	0	1	0	0
A	2	2018-10-24	14	1427	2018-05-27	30x30x15	577	0	140	10	114	1344	48	0	1	0	0	0	0	0	1	5	0	2	1	0	0	1	0	0	0	0	0	0	0	0	0	1	0	1	0	0	0	0	0	0	1	0	1
A	2	2018-10-24	14	1755	2018-05-17	30x30x15	967	0	301	11	102	1523	49	0	1	1	0	0	0	0	0	0	0	2	1	0	0	0	1	1	1	0	0	0	0	1	0	0	0	0	0	0	1	1	0	0	1	4	1
A	2	2018-10-24	14	1755	2018-05-17	30x30x15	967	0	301	12	102	1108	47	2	0	0	0	1	0	0	0	0	0	0	2	0	1	1	0	1	0	0	0	0	0	1	0	1	0	0	0	0	1	1	0	0	0	4	0
A	2	2018-10-24	14	1776	2018-05-18	30x30x15	797	0	299	13	107	2200	54	1	0	0	0	1	0	0	1	5	0	0	1	0	0	1	1	0	0	0	0	0	0	0	0	1	0	0	0	0	0	0	0	0	1	0	0
A	2	2018-10-24	14	1776	2018-05-18	30x30x15	797	0	299	14	107	1248	47	3	0	0	0	2	0	0	0	0	0	0	1	0	1	1	1	0	0	0	0	0	0	0	0	1	0	0	0	0	0	0	0	0	0	4	0
A	2	2018-10-24	14	1427	2018-05-27	30x30x15	577	0	140	15	114	1652	56	1	1	0	0	0	0	0	0	5	0	0	2	0	0	0	0	1	0	0	0	0	0	2	2	0	0	0	0	0	0	2	0	0	0	2	1
A	2	2018-11-17	15	2200	2018-05-17	30x30x15	994	0	305	1	102	1790	54	0	1	1	0	1	2	0	0	1	0	0	1	0	0	1	0	0	0	0	0	0	0	0	0	1	0	0	0	0	0	0	0	0	1	0	0
A	2	2018-11-17	15	2200	2018-05-17	30x30x15	994	0	305	2	102	2440	59	0	0	0	0	0	2	0	0	0	0	0	2	0	0	1	0	0	0	0	0	0	0	0	0	0	0	2	0	0	0	0	0	0	1	0	0
A	2	2018-11-17	15	2200	2018-05-17	30x30x15	994	0	305	3	102	2350	57	0	0	0	0	0	2	0	0	0	0	0	2	0	0	1	0	0	0	0	0	0	0	0	0	1	0	0	0	0	0	0	0	0	1	0	0
A	2	2018-11-17	15	2200	2018-05-17	30x30x15	994	0	305	4	102	2695	54	0	1	1	0	0	2	0	0	1	0	0	0	0	0	0	0	0	0	0	0	0	0	0	0	1	0	0	0	0	0	0	0	0	1	0	0
A	2	2018-11-17	15	2200	2018-05-17	30x30x15	994	0	305	5	102	3100	58	0	1	1	0	0	2	0	0	1	0	0	2	0	0	0	0	0	0	0	0	0	0	0	0	0	0	2	0	0	0	0	0	0	1	0	0
A	2	2018-11-17	15	2260	2018-05-18	30x30x15	833	0	310	6	107	2200	56	0	1	0	0	0	0	0	0	1	0	0	2	0	0	0	0	0	0	0	0	0	0	0	0	1	0	0	0	0	0	0	0	0	1	0	0
A	2	2018-11-17	15	2260	2018-05-18	30x30x15	833	0	310	7	107	1792	54	0	0	1	0	0	0	0	0	1	0	0	2	0	0	0	0	0	0	0	0	0	0	0	0	0	0	0	0	0	0	0	0	0	1	0	0
A	2	2018-11-17	15	2260	2018-05-18	30x30x15	833	0	310	8	107	2178	54	0	0	0	0	0	0	0	0	1	0	0	2	0	0	1	0	0	0	0	0	0	0	0	0	1	0	0	0	0	0	0	0	0	1	0	0
A	2	2018-11-17	15	2260	2018-05-18	30x30x15	833	0	310	9	107	2205	55	0	0	0	0	0	0	0	0	1	0	0	2	0	0	0	0	0	0	0	0	0	0	0	0	1	0	0	0	0	0	0	0	0	1	0	0
A	2	2018-11-17	15	2260	2018-05-18	30x30x15	833	0	310	10	107	1485	44	0	0	0	0	0	0	0	0	1	0	0	1	0	0	0	0	0	0	0	0	0	0	0	0	1	0	0	0	0	0	0	0	0	1	0	0
A	2	2018-11-17	15	1890	2018-05-27	30x30x15	605	0	147	11	114	2260	56	0	0	1	0	0	0	0	0	1	0	0	2	0	0	1	0	0	0	0	0	0	0	0	0	1	0	0	0	0	0	0	0	0	1	0	0
A	2	2018-11-17	15	1890	2018-05-27	30x30x15	605	0	147	12	114	2318	58	0	0	0	0	0	1	0	0	1	0	0	2	0	0	0	0	0	0	0	0	0	0	0	0	1	0	0	0	0	0	0	0	0	1	0	0
A	2	2018-11-17	15	1890	2018-05-27	30x30x15	605	0	147	13	114	1940	53	0	0	0	0	0	1	0	1	1	0	0	1	0	0	1	0	0	0	0	0	0	0	0	0	1	0	1	0	0	0	0	0	0	1	0	0
A	2	2018-11-17	15	1890	2018-05-27	30x30x15	605	0	147	14	114	2180	54	0	0	1	0	0	1	0	1	1	0	0	2	0	0	0	0	0	0	0	0	0	0	0	0	1	0	1	0	0	0	0	0	0	1	0	0
A	2	2018-11-17	15	1890	2018-05-27	30x30x15	605	0	147	15	114	2102	57	0	0	1	0	0	1	0	0	4	0	0	2	0	0	1	0	0	0	0	0	0	0	0	0	1	0	0	0	0	0	0	0	0	1	0	0
A	2	2018-11-24	16	2301	2018-05-17	30x30x15	1037	0	306	1	102	2200	60	0	0	0	1	0	0	0	0	4	0	0	1	0	0	0	0	0	0	0	0	0	0	0	0	0	0	0	0	0	0	0	0	0	1	2	1
A	2	2018-11-24	16	2301	2018-05-17	30x30x15	1037	0	306	2	102	2700	59	0	0	0	1	0	0	0	2	0	0	0	1	0	0	0	0	0	0	0	0	0	0	0	0	0	0	0	0	0	0	0	0	0	1	0	0
A	2	2018-11-24	16	2301	2018-05-17	30x30x15	1037	0	306	3	102	1700	53	0	1	0	0	0	0	0	0	4	0	0	1	0	0	0	0	0	0	0	0	0	0	0	0	0	0	0	0	0	0	0	0	0	1	0	0
A	2	2018-11-24	16	2301	2018-05-17	30x30x15	1037	0	306	4	102	2100	63	0	0	0	0	0	0	0	0	0	0	0	2	0	0	0	0	0	0	0	0	0	0	0	0	0	0	0	0	0	0	0	0	0	1	0	0
A	2	2018-11-24	16	2533	2018-05-18	30x30x15	846	0	311	5	107	2800	52	0	0	0	1	0	0	0	0	0	0	0	1	0	0	0	0	0	0	0	0	0	0	0	0	0	0	0	0	0	0	0	0	0	1	2	1
A	2	2018-11-24	16	2533	2018-05-18	30x30x15	846	0	311	6	107	2100	55	0	0	0	0	0	0	0	1	0	0	0	1	0	0	0	0	0	0	0	0	0	0	0	0	0	0	0	0	0	0	0	0	0	1	0	0
A	2	2018-11-24	16	2533	2018-05-18	30x30x15	846	0	311	7	107	2700	60	0	0	0	0	0	0	0	0	4	0	0	1	0	0	0	0	0	0	0	0	0	0	0	0	0	0	0	0	0	0	0	0	0	1	0	0
A	2	2018-11-24	16	1734	2018-05-27	30x30x15	622	0	147	8	114	1900	55	0	0	0	0	0	0	0	0	4	0	0	1	0	0	0	0	0	0	0	0	0	0	0	0	0	0	0	0	0	0	0	0	0	1	0	0
A	2	2018-11-24	16	1734	2018-05-27	30x30x15	622	0	147	9	114	1800	53	0	0	0	0	0	0	0	1	4	0	0	1	0	0	0	0	0	0	0	0	0	0	0	0	0	0	0	0	0	0	1	0	0	1	0	0
A	2	2018-11-24	16	1734	2018-05-27	30x30x15	622	0	147	10	114	1700	56	0	0	0	1	0	0	0	0	4	0	0	1	0	0	0	0	0	0	0	0	0	0	0	0	0	0	0	0	0	0	0	0	0	1	0	0
A	2	2018-11-24	16	2301	2018-05-17	30x30x15	1037	0	306	11	102	2100	60	0	0	0	1	0	0	0	0	0	0	0	1	0	0	0	0	0	0	0	0	0	0	0	0	0	0	0	0	0	0	0	0	0	1	0	0
A	2	2018-11-24	16	2301	2018-05-17	30x30x15	1037	0	306	12	102	2600	60	1	0	1	0	0	0	0	2	4	0	0	1	0	0	0	0	0	0	0	0	0	0	0	0	0	0	0	0	0	0	1	0	0	1	0	0
A	2	2018-11-24	16	2533	2018-05-18	30x30x15	846	0	311	13	107	2800	53	0	0	0	0	0	0	0	2	0	0	1	1	0	0	0	0	0	0	0	0	0	0	0	0	0	0	0	0	0	0	0	0	0	1	0	0
A	2	2018-11-24	16	2533	2018-05-18	30x30x15	846	0	311	14	107	2600	52	1	0	0	0	0	1	0	1	0	0	0	1	0	0	0	1	0	0	0	0	0	0	0	0	0	0	0	0	0	0	0	0	0	1	0	0
A	2	2018-11-24	16	1734	2018-05-27	30x30x15	622	0	147	15	114	1600	52	0	0	0	1	1	0	0	0	4	0	0	1	0	0	0	1	0	0	0	0	0	0	0	0	0	0	0	0	0	0	1	0	0	1	0	0
A	2	2018-11-28	17	2037	2018-05-17	30x30x15	Sin datos			1	102	2400	58	0	0	1	0	1	1	0	0	1	0	0	1	0	0	0	0	0	0	0	0	0	0	0	0	1	0	0	0	0	0	0	0	0	1	0	0
A	2	2018-11-28	17	2037	2018-05-17	30x30x15	Sin datos			2	102	2090	60	0	0	0	0	0	1	0	1	1	0	0	2	0	0	0	0	0	0	0	0	0	0	0	0	1	0	0	0	0	0	0	0	0	1	4	0
A	2	2018-11-28	17	2037	2018-05-17	30x30x15	Sin datos			3	102	2155	54	0	0	0	0	0	1	0	0	1	0	0	2	0	0	0	0	0	0	0	0	0	0	0	0	1	0	0	0	0	0	0	0	0	0	0	0
A	2	2018-11-28	17	2067	2018-05-18	30x30x15	Sin datos			4	107	2130	53	0	0	1	0	1	1	0	0	0	0	0	1	0	0	0	0	0	0	0	0	0	0	0	0	1	0	0	0	0	0	1	0	0	1	0	0
A	2	2018-11-28	17	2067	2018-05-18	30x30x15	Sin datos			5	107	2415	56	0	0	0	0	0	1	0	1	1	0	0	1	0	0	1	0	0	0	0	1	0	0	0	0	1	0	1	0	0	0	0	0	0	1	0	0
A	2	2018-11-28	17	2067	2018-05-18	30x30x15	Sin datos			6	107	1950	51	0	0	0	0	1	1	0	1	1	0	0	1	0	0	1	0	1	0	0	0	0	0	0	0	1	0	1	0	0	0	1	0	0	1	0	0
A	2	2018-11-28	17	2067	2018-05-18	30x30x15	Sin datos			7	107	2185	52	0	0	2	0	0	1	0	0	4	0	0	2	0	0	1	0	0	0	0	0	0	0	0	0	0	0	0	0	0	0	0	0	0	1	0	0
A	2	2018-11-28	17	2408	2018-05-27	30x30x15	Sin datos			8	114	2200	58	0	0	1	0	0	0	0	0	5	0	0	1	0	0	0	0	0	0	0	0	0	0	0	0	1	0	0	0	0	0	0	0	0	1	0	0
A	2	2018-11-28	17	2408	2018-05-27	30x30x15	Sin datos			9	114	2300	57	0	0	1	0	1	0	0	1	5	0	0	2	0	0	0	0	0	0	0	0	0	0	0	0	1	0	0	0	0	1	0	0	0	1	0	0
A	2	2018-11-28	17	2408	2018-05-27	30x30x15	Sin datos			10	114	2460	57	0	0	0	0	0	0	0	0	5	0	0	2	0	0	0	0	0	0	0	0	0	0	0	0	1	0	0	0	0	0	0	0	0	1	0	0
A	2	2018-12-07	18	2109	2018-05-17	30x30x15	Sin datos			1	102	2100	55	0	0	0	0	0	0	0	0	0	0	0	0	0	0	0	0	0	0	0	0	0	0	0	0	1	0	0	0	0	0	0	0	0	1	0	0
A	2	2018-12-07	18	2109	2018-05-17	30x30x15	Sin datos			2	102	2000	58	0	0	0	0	1	0	0	0	1	0	0	0	0	0	0	1	0	0	0	0	0	0	0	0	0	0	0	0	0	0	0	0	0	0	0	0
A	2	2018-12-07	18	2109	2018-05-17	30x30x15	Sin datos			3	102	1900	48	0	0	1	0	1	0	0	1	1	0	0	1	0	0	0	0	0	0	0	0	0	0	0	0	0	0	0	0	0	0	0	0	0	0	0	0
A	2	2018-12-07	18	2109	2018-05-17	30x30x15	Sin datos			4	102	2000	54	0	0	0	0	1	0	0	0	1	0	0	1	0	0	1	0	0	0	0	0	0	0	1	0	0	0	0	0	0	0	0	0	0	0	0	0
A	2	2018-12-07	18	2298	2018-05-18	30x30x15	Sin datos			5	107	2000	53	0	0	2	0	0	0	0	1	1	0	0	2	0	0	0	0	0	0	0	0	0	0	0	0	1	0	0	0	0	0	0	0	0	1	0	0
A	2	2018-12-07	18	2298	2018-05-18	30x30x15	Sin datos			6	107	2500	60	0	0	0	0	1	0	0	1	0	0	0	2	0	0	0	0	0	0	0	0	0	0	0	0	1	0	0	0	0	0	0	0	0	1	0	0
A	2	2018-12-07	18	2298	2018-05-18	30x30x15	Sin datos			7	107	2100	57	0	0	0	0	1	0	0	0	1	0	0	2	0	0	0	0	0	0	0	0	0	0	0	0	1	0	0	0	0	0	0	0	0	1	0	0
A	2	2018-12-07	18	2298	2018-05-18	30x30x15	Sin datos			8	107	2100	57	0	0	0	0	1	0	0	1	1	0	0	2	0	0	0	0	0	0	0	0	0	0	0	0	1	0	0	0	0	0	0	0	0	1	0	0
A	2	2018-12-07	18	2115	2018-05-27	30x30x15	Sin datos			9	114	2000	58	0	0	1	0	0	0	0	1	0	0	0	1	0	0	0	0	0	0	0	0	0	0	0	0	1	0	0	0	0	0	0	0	0	1	0	0
A	2	2018-12-07	18	2115	2018-05-27	30x30x15	Sin datos			10	114	1800	56	0	0	1	0	0	0	0	0	1	0	0	1	0	0	0	0	0	0	0	0	0	0	0	0	1	0	0	0	0	0	0	0	0	1	0	0
A	2	2018-12-07	18	2115	2018-05-27	30x30x15	Sin datos			11	114	2200	59	0	0	0	0	1	0	0	1	1	0	0	2	0	0	0	0	0	0	0	0	0	0	0	0	1	0	0	0	0	0	0	0	0	1	0	0
A	2	2018-12-07	18	2115	2018-05-27	30x30x15	Sin datos			12	114	2100	58	0	0	0	0	0	0	0	1	0	0	0	1	0	0	0	0	0	0	0	0	0	0	0	0	1	0	0	0	0	0	0	0	0	1	0	0
A	2	2018-12-13	19	1984	2018-05-17	30x30x15	Sin datos			1	102	1800	54	0	0	0	1	1	0	0	1	0	0	0	2	0	0	0	0	0	0	0	0	0	0	0	0	1	0	0	0	0	0	0	0	0	1	2	1
A	2	2018-12-13	19	1984	2018-05-17	30x30x15	Sin datos			2	102	2670	56	0	0	0	2	0	0	0	1	0	0	0	1	0	0	1	0	0	0	0	0	0	0	0	0	0	0	0	0	0	0	0	0	0	1	0	0
A	2	2018-12-13	19	1984	2018-05-17	30x30x15	Sin datos			3	102	2710	57	0	0	0	2	0	0	0	0	0	0	0	2	0	0	0	0	0	0	0	0	0	0	0	0	0	0	0	0	0	0	0	0	0	1	0	0
A	2	2018-12-13	19	1881	2018-05-18	30x30x15	Sin datos			4	107	2605	58	0	0	0	1	0	0	0	0	4	0	0	1	0	0	0	0	0	0	0	0	0	0	0	0	1	0	0	0	0	0	0	0	0	1	0	0
A	2	2018-12-13	19	1881	2018-05-18	30x30x15	Sin datos			5	107	1615	51	0	0	0	1	1	0	0	0	4	0	0	1	0	0	0	0	0	0	0	0	0	0	0	0	1	0	0	0	0	0	1	0	0	1	2	1
A	2	2018-12-13	19	1881	2018-05-18	30x30x15	Sin datos			6	107	2350	59	0	0	0	0	0	0	0	1	4	0	0	1	0	0	1	0	0	0	0	0	0	0	0	0	0	0	0	0	0	0	0	0	0	1	2	1
A	2	2018-12-13	19	2833	2018-05-27	30x30x15	Sin datos			7	114	2555	55	0	0	0	0	0	0	0	0	4	0	0	1	0	0	0	0	0	0	0	0	0	0	0	0	0	0	0	0	0	0	0	0	0	1	0	0
A	2	2018-12-13	19	2833	2018-05-27	30x30x15	Sin datos			8	114	2870	60	0	0	0	1	1	0	0	0	0	0	0	1	0	0	0	0	0	0	0	0	0	0	0	0	1	0	0	0	0	0	0	0	0	1	0	0
A	2	2018-12-13	19	2833	2018-05-27	30x30x15	Sin datos			9	114	2919	62	0	0	0	0	0	0	0	0	0	0	0	1	0	0	0	1	0	0	0	0	0	0	0	0	0	0	0	0	0	0	1	0	0	1	0	0
A	2	2018-12-13	19	2833	2018-05-27	30x30x15	Sin datos			10	114	2944	62	0	0	0	1	0	0	0	0	0	0	0	1	0	0	0	0	0	0	0	0	0	0	0	0	0	0	0	0	0	0	0	0	0	1	0	1
A	2	2018-12-13	19	1984	2018-05-17	30x30x15	Sin datos			11	102	1325	52	2	0	0	1	1	0	0	1	0	0	0	2	0	0	1	1	0	0	0	0	0	0	0	0	1	0	0	0	0	0	0	0	0	1	0	0
A	2	2018-12-13	19	1984	2018-05-17	30x30x15	Sin datos			12	102	1450	51	2	0	0	0	1	1	0	0	4	1	1	2	0	1	1	1	0	0	0	0	0	0	1	0	1	0	0	0	0	0	0	0	0	1	2	1
A	2	2018-12-13	19	1881	2018-05-18	30x30x15	Sin datos			13	107	1460	51	1	1	0	1	2	0	0	0	4	0	0	1	0	1	0	0	0	0	0	0	0	0	0	0	1	0	0	0	0	0	1	0	0	0	0	0
A	2	2018-12-13	19	1881	2018-05-18	30x30x15	Sin datos			14	107	2160	57	2	0	0	1	1	1	0	1	0	0	1	1	0	1	1	1	0	0	0	0	0	0	1	0	0	0	0	0	0	0	1	0	0	1	0	0
A	2	2018-12-13	19	2833	2018-05-27	30x30x15	Sin datos			15	114	2790	57	2	0	0	0	1	0	0	2	4	0	0	2	0	0	0	1	0	0	0	0	0	0	0	0	0	0	0	0	0	0	0	0	0	0	0	0
A	2	2018-12-21	20	2333	2018-05-17	30x30x15	Sin datos			1	102	2100	56	0	0	1	0	1	1	0	1	5	0	0	2	0	0	1	0	0	0	0	0	0	0	0	0	1	0	0	0	0	0	1	0	0	1	0	0
A	2	2018-12-21	20	2333	2018-05-17	30x30x15	Sin datos			2	102	2567	58	0	0	2	0	1	1	0	1	5	0	0	2	0	0	1	0	0	0	0	0	0	0	0	0	0	0	0	0	0	0	1	0	0	1	0	0
A	2	2018-12-21	20	2333	2018-05-17	30x30x15	Sin datos			3	102	1345	57	0	0	2	0	0	1	0	1	5	0	0	1	0	0	1	0	0	0	0	0	0	0	0	0	1	0	0	0	0	0	1	0	0	1	0	0
A	2	2018-12-21	20	2333	2018-05-17	30x30x15	Sin datos			4	102	2780	54	0	0	0	0	0	0	0	0	0	0	0	1	0	0	1	0	0	0	0	0	0	0	0	0	0	0	0	0	0	0	0	0	0	0	0	0
A	2	2018-12-21	20	2080	2018-05-18	30x30x15	Sin datos			5	107	1767	55	0	0	0	0	1	0	0	0	0	0	0	1	0	0	0	0	0	0	0	0	0	0	0	0	0	0	0	0	0	0	0	0	0	0	0	0
A	2	2018-12-21	20	2080	2018-05-18	30x30x15	Sin datos			6	107	2444	58	0	0	1	0	0	1	0	0	0	0	0	2	0	0	0	0	0	0	0	0	0	0	1	0	0	0	0	0	0	0	0	0	0	0	0	0
A	2	2018-12-21	20	2080	2018-05-18	30x30x15	Sin datos			7	107	2345	57	0	0	1	0	1	1	0	1	0	0	0	2	0	0	0	0	0	0	0	0	0	0	1	0	1	0	0	0	0	0	0	0	0	0	0	0
A	2	2018-12-21	20	3112	2018-05-27	30x30x15	Sin datos			8	114	2890	60	0	0	0	0	0	0	0	1	5	0	0	1	0	0	1	0	0	0	0	0	0	0	0	0	1	0	0	0	0	0	0	0	0	1	0	0
A	2	2018-12-21	20	3112	2018-05-27	30x30x15	Sin datos			9	114	3020	62	0	0	0	0	0	0	0	1	5	0	0	1	0	0	0	0	0	0	0	0	0	0	0	1	0	0	0	0	0	0	0	0	0	0	0	0
A	2	2018-12-21	20	3112	2018-05-27	30x30x15	Sin datos			10	114	2944	61	0	0	0	0	0	0	0	0	0	0	0	2	0	0	0	0	0	0	0	0	0	0	0	0	0	0	0	0	0	0	0	0	0	0	0	0
A	2	2018-12-21	20	2333	2018-05-17	30x30x15	Sin datos			11	102	1550	53	1	0	1	0	2	1	0	1	0	0	0	1	0	1	1	1	0	0	0	0	0	0	0	1	1	0	0	0	0	0	0	0	0	1	0	0
A	2	2018-12-21	20	2333	2018-05-17	30x30x15	Sin datos			12	102	1477	49	1	0	2	0	1	2	0	1	1	0	0	1	0	0	0	1	0	0	0	0	0	0	1	0	0	0	0	0	0	0	0	0	0	1	0	1
A	2	2018-12-21	20	2080	2018-05-18	30x30x15	Sin datos			13	107	1499	48	2	0	1	0	0	1	0	1	1	0	0	1	0	0	1	1	0	0	0	2	0	2	1	2	1	0	2	0	0	0	0	0	0	0	1	1
A	2	2018-12-21	20	2080	2018-05-18	30x30x15	Sin datos			14	107	2200	57	1	0	0	0	1	0	0	0	0	0	0	2	0	1	1	0	0	0	0	0	0	0	0	0	0	0	0	0	0	0	0	0	0	1	0	0
A	2	2018-12-21	20	3112	2018-05-27	30x30x15	Sin datos			15	114	2886	61	1	0	0	0	0	1	0	0	1	0	0	1	0	0	0	0	0	0	0	0	0	0	1	0	1	0	0	0	0	0	0	0	0	1	0	1
A	2	2019-01-10	21	3409	2018-05-17	30x30x15	Sin datos			1	102	3300	60	0	1	1	1	0	1	0	1	5	0	0	1	0	0	1	0	0	0	0	0	0	0	0	0	1	0	0	0	0	0	0	0	0	1	2	1
A	2	2019-01-10	21	3409	2018-05-17	30x30x15	Sin datos			2	102	3400	63	0	0	1	0	0	1	0	1	5	0	0	2	0	0	0	1	0	0	0	0	0	0	0	0	1	0	0	0	0	0	0	0	0	1	1	1
A	2	2019-01-10	21	3409	2018-05-17	30x30x15	Sin datos			3	102	2340	56	0	1	2	0	1	1	0	1	5	0	0	1	0	0	1	0	0	0	0	0	0	0	0	0	1	0	0	0	0	0	0	0	0	1	0	1
A	2	2019-01-10	21	2967	2018-05-18	30x30x15	Sin datos			4	107	1360	50	0	0	2	0	0	0	0	1	5	0	1	1	0	0	1	0	0	0	0	0	0	0	0	0	1	0	0	0	0	0	0	0	0	0	4	1
A	2	2019-01-10	21	2967	2018-05-18	30x30x15	Sin datos			5	107	3450	64	0	1	2	0	0	1	0	1	0	0	0	2	0	0	1	0	0	0	0	0	0	0	0	0	1	0	0	0	0	0	0	0	0	1	0	0
A	2	2019-01-10	21	2967	2018-05-18	30x30x15	Sin datos			6	107	2920	61	0	0	2	0	0	0	0	1	5	0	0	1	0	0	1	0	0	0	0	0	0	0	0	0	0	0	0	0	0	0	1	0	0	1	0	0
A	2	2019-01-10	21	2834	2018-05-27	30x30x15	Sin datos			7	114	1800	60	0	1	2	1	1	1	0	1	5	0	0	1	0	0	1	0	0	0	0	0	0	0	0	0	0	0	0	0	0	0	0	0	0	1	0	1
A	2	2019-01-10	21	2834	2018-05-27	30x30x15	Sin datos			8	114	2100	62	0	1	1	0	0	1	0	1	0	0	0	1	0	0	0	0	0	0	0	0	0	0	0	0	1	0	0	0	0	0	0	0	0	1	0	1
A	2	2019-01-10	21	2834	2018-05-27	30x30x15	Sin datos			9	114	3200	63	0	0	1	1	0	1	0	1	2	0	0	2	0	0	1	2	0	0	0	0	0	0	0	0	0	0	0	0	0	0	0	0	0	1	0	1
A	2	2019-01-10	21	2834	2018-05-27	30x30x15	Sin datos			10	114	1730	54	0	0	1	1	0	1	0	1	4	0	0	2	0	0	1	3	0	0	0	0	0	0	0	0	0	0	0	0	0	0	0	0	0	1	0	0
A	2	2019-01-10	21	3409	2018-05-17	30x30x15	Sin datos			11	102	3150	62	2	0	0	0	0	0	0	1	4	0	0	2	0	0	1	0	0	1	0	1	1	0	0	0	0	0	0	0	0	0	1	0	0	0	0	0
A	2	2019-01-10	21	2967	2018-05-18	30x30x15	Sin datos			12	107	2430	60	3	0	0	0	1	2	2	0	0	0	2	2	0	0	0	0	0	1	0	0	1	0	0	2	0	0	2	0	0	1	1	0	1	0	4	0
A	2	2019-01-10	21	2967	2018-05-18	30x30x15	Sin datos			13	107	3320	67	0	1	1	0	0	2	3	0	0	0	0	1	1	0	0	0	0	1	0	0	1	1	2	0	0	0	0	0	0	0	0	0	0	0	4	0
A	2	2019-01-10	21	2834	2018-05-27	30x30x15	Sin datos			14	114	1050	52	1	0	2	0	0	0	0	0	0	0	1	1	0	0	0	0	0	0	0	1	1	0	2	0	0	0	0	0	0	1	2	0	0	0	4	1
A	2	2019-01-24	22	3977	2018-05-17	30x30x15	Sin datos			1	102	2800	60	1	2	1	1	0	0	1	0	0	0	0	2	0	0	1	0	0	0	0	0	0	0	0	0	1	0	0	0	0	0	1	0	0	1	2	0
A	2	2019-01-24	22	3977	2018-05-17	30x30x15	Sin datos			2	102	2750	67	0	0	1	1	0	1	1	0	0	0	0	1	0	0	0	0	0	0	0	0	0	0	0	0	1	0	0	0	0	0	0	0	0	1	0	0
A	2	2019-01-24	22	3977	2018-05-17	30x30x15	Sin datos			3	102	4350	70	0	1	1	0	0	0	1	1	4	0	0	2	0	0	0	1	0	0	0	0	0	0	0	0	1	0	0	0	0	0	1	0	0	1	0	0
A	2	2019-01-24	22	3117	2018-05-18	30x30x15	Sin datos			4	107	3200	63	0	0	2	1	0	0	1	0	0	0	0	2	0	0	1	0	0	0	0	0	0	0	0	0	1	0	0	0	0	0	1	0	0	1	2	1
A	2	2019-01-24	22	3117	2018-05-18	30x30x15	Sin datos			5	107	2900	60	0	1	1	1	0	0	1	1	0	0	0	1	0	0	0	0	0	0	0	0	0	0	0	0	1	0	0	0	0	0	1	0	0	1	2	1
A	2	2019-01-24	22	3117	2018-05-18	30x30x15	Sin datos			6	107	2850	58	0	1	0	0	0	0	1	1	4	0	0	1	0	0	0	1	0	0	0	0	0	0	0	0	1	0	0	0	0	0	0	0	0	1	0	0
A	2	2019-01-24	22	3030	2018-05-27	30x30x15	Sin datos			7	114	4350	70	0	1	1	0	0	0	0	1	0	0	0	2	0	0	1	0	1	0	2	0	0	0	0	0	0	0	0	0	0	0	0	0	0	1	2	1
A	2	2019-01-24	22	3030	2018-05-27	30x30x15	Sin datos			8	114	2900	63	0	0	0	0	1	0	0	0	0	0	0	1	0	0	1	0	0	0	0	0	0	0	0	0	1	0	0	0	0	0	0	0	0	1	0	0
A	2	2019-01-24	22	3030	2018-05-27	30x30x15	Sin datos			9	114	2800	64	0	0	0	2	1	0	0	1	0	0	0	2	0	0	1	0	0	0	0	0	0	0	0	0	1	0	1	0	0	0	0	0	0	1	0	0
A	2	2019-01-24	22	3030	2018-05-27	30x30x15	Sin datos			10	114	3400	67	1	0	1	1	1	0	0	2	0	0	0	1	0	0	1	0	0	0	0	0	0	0	0	0	1	0	1	0	0	0	1	0	0	1	2	1
A	2	2019-01-24	22	3977	2018-05-17	30x30x15	Sin datos			11	102	2100	56	1	0	0	0	0	1	1	2	0	0	0	1	0	0	0	1	1	0	0	0	0	2	2	1	1	0	1	0	1	0	0	0	0	1	4	1
A	2	2019-01-24	22	3977	2018-05-17	30x30x15	Sin datos			12	102	2650	62	2	0	0	0	0	1	2	1	0	0	3	1	0	0	1	0	0	0	0	0	0	0	2	1	0	0	1	0	1	0	1	0	0	0	2	0
A	2	2019-01-24	22	3977	2018-05-17	30x30x15	Sin datos			13	102	3150	64	2	0	0	1	1	1	2	1	0	0	0	2	0	0	1	0	0	0	0	0	0	0	3	2	0	0	1	1	1	0	0	3	3	0	2	0
A	2	2019-01-24	22	3117	2018-05-18	30x30x15	Sin datos			14	107	3100	62	1	0	0	0	0	2	1	1	0	0	0	1	0	0	1	0	0	1	0	0	0	3	0	0	0	0	1	0	2	1	0	0	0	0	4	1
A	2	2019-01-24	22	3117	2018-05-18	30x30x15	Sin datos			15	107	4100	68	1	0	0	0	0	0	0	2	0	0	0	2	0	0	1	0	0	0	0	0	0	2	3	1	0	0	1	0	1	0	1	0	0	0	2	1
A	2	2019-01-31	23	4100	2018-05-17	30x30x16	Sin datos			1	102	3023	63	0	1	1	0	1	1	0	1	5	0	0	2	0	0	1	0	0	0	0	0	1	0	0	1	1	0	0	0	0	0	0	0	0	1	3	1
A	2	2019-01-31	23	4100	2018-05-17	30x30x17	Sin datos			2	102	2956	64	0	1	1	0	0	2	0	1	1	0	0	2	0	0	1	0	0	0	0	1	0	0	0	0	0	0	0	0	0	0	0	0	0	1	0	0
A	2	2019-01-31	23	4100	2018-05-17	30x30x18	Sin datos			3	102	3356	72	0	2	2	0	0	1	0	1	1	0	0	1	0	0	1	0	0	0	0	0	0	0	0	0	0	0	0	0	0	0	0	0	0	1	0	0
A	2	2019-01-31	23	3456	2018-05-18	30x30x19	Sin datos			4	107	3222	64	0	0	2	0	0	1	0	1	6	0	0	2	0	0	0	1	0	0	0	0	0	1	0	1	1	0	1	0	0	0	0	0	0	1	0	1
A	2	2019-01-31	23	3456	2018-05-18	30x30x20	Sin datos			5	107	3477	64	0	0	1	0	0	0	0	1	6	0	0	1	0	0	1	0	0	0	0	0	0	0	0	0	1	0	2	0	0	0	1	0	0	1	0	0
A	2	2019-01-31	23	3456	2018-05-18	30x30x21	Sin datos			6	107	3604	67	0	0	0	3	0	0	0	0	1	0	0	1	0	0	0	1	0	0	0	0	0	0	0	0	0	0	0	0	0	1	1	0	0	0	0	0
A	2	2019-01-31	23	3673	2018-05-27	30x30x22	Sin datos			7	114	4232	73	0	0	1	0	1	1	0	3	1	0	2	2	0	0	0	0	0	0	0	0	0	0	0	0	0	0	0	0	0	0	0	0	0	1	0	0
A	2	2019-01-31	23	3673	2018-05-27	30x30x23	Sin datos			8	114	4335	70	0	0	1	0	1	0	0	1	5	0	0	2	0	0	1	1	0	0	0	0	0	0	0	0	0	0	0	0	0	0	0	0	0	1	1	1
A	2	2019-01-31	23	3673	2018-05-27	30x30x24	Sin datos			9	114	3887	64	0	0	1	0	0	1	0	1	6	0	0	2	0	0	0	0	0	0	0	0	0	0	0	0	1	0	1	0	0	0	0	0	0	1	0	0
A	2	2019-01-31	23	3673	2018-05-27	30x30x25	Sin datos			10	114	4202	67	0	0	0	0	0	1	0	1	5	0	0	1	0	0	0	2	0	0	0	0	0	0	0	0	0	0	1	0	0	0	0	0	0	1	0	0
A	2	2019-01-31	23	4100	2018-05-17	30x30x26	Sin datos			11	102	3544	58	1	0	0	0	0	0	0	1	5	0	0	0	1	1	1	0	2	0	0	0	0	3	2	2	0	0	0	0	0	0	0	0	0	0	4	1
A	2	2019-01-31	23	4100	2018-05-17	30x30x27	Sin datos			12	102	3887	62	1	0	0	0	2	0	0	1	0	0	0	0	0	1	1	0	0	0	0	0	0	0	1	1	0	0	0	0	0	0	0	0	0	0	0	0
A	2	2019-01-31	23	4100	2018-05-17	30x30x28	Sin datos			13	102	3332	58	2	0	0	0	0	0	0	0	0	0	0	0	0	1	1	0	0	0	0	0	0	0	0	1	0	0	0	0	0	0	0	0	0	1	0	0
A	2	2019-01-31	23	4100	2018-05-17	30x30x29	Sin datos			14	114	3401	61	1	0	0	0	0	0	1	1	0	0	0	2	0	0	1	0	0	0	0	1	1	2	2	2	1	0	3	0	0	0	0	0	0	0	1	0
A	2	2019-01-31	23	3673	2018-05-27	30x30x30	Sin datos			15	114	4232	70	1	0	1	0	0	1	0	1	5	0	0	2	0	0	0	0	0	0	0	0	1	0	2	1	1	0	3	0	0	0	0	0	0	0	0	1
B	3	2018-08-29	1	150	2018-08-07	40x40x10	Datos inservibles, volver a solicitar			1	404	181	25	0	0	1	0	0	0	0	1	1	0	0	1	0	0	0	0	0	0	0	0	0	0	0	0	0	0	0	0	0	0	0	0	1	1	0	1
B	3	2018-08-29	1	150	2018-08-07	40x40x10	Datos inservibles, volver a solicitar			2	404	225	26	0	0	0	0	0	0	0	1	0	0	0	1	0	0	0	0	0	0	0	0	0	0	0	0	0	0	0	0	0	0	0	0	0	1	0	0
B	3	2018-08-29	1	150	2018-08-07	40x40x10	Datos inservibles, volver a solicitar			3	404	228	28	0	0	0	0	0	0	0	0	0	0	0	1	0	0	1	0	0	0	0	0	0	0	0	0	0	0	0	0	1	0	0	0	0	1	0	0
B	3	2018-08-29	1	150	2018-08-07	40x40x10	Datos inservibles, volver a solicitar			4	404	181	26	0	0	0	0	0	0	0	0	0	0	0	1	0	0	1	0	0	0	0	0	0	0	0	0	0	0	0	0	0	0	0	0	0	1	0	1
B	3	2018-08-29	1	150	2018-08-24	40x40x10	Datos inservibles, volver a solicitar			5	406	157	25	0	1	0	0	0	0	0	0	0	0	0	1	0	0	0	0	0	0	0	0	0	0	0	0	0	0	1	0	0	0	0	2	0	1	0	1
B	3	2018-08-29	1	150	2018-08-24	40x40x10	Datos inservibles, volver a solicitar			6	406	130	23	0	0	0	0	0	0	0	0	0	0	0	1	0	0	0	0	0	0	0	0	0	0	0	0	0	0	1	0	0	0	0	0	0	1	0	1
B	3	2018-08-29	1	150	2018-08-24	40x40x10	Datos inservibles, volver a solicitar			7	406	144	22	0	0	0	0	0	0	0	0	0	0	0	1	0	0	0	0	0	0	0	0	0	0	0	0	0	0	0	0	0	0	0	0	0	1	0	1
B	3	2018-08-29	1	150	2018-08-18	40x40x10	Datos inservibles, volver a solicitar			8	413	145	24	0	0	0	0	0	0	0	0	0	0	0	2	0	0	1	0	0	0	0	0	0	0	0	0	0	0	0	0	0	0	0	0	0	1	0	1
B	3	2018-08-29	1	150	2018-08-18	40x40x10	Datos inservibles, volver a solicitar			9	413	122	22	0	0	0	0	2	0	0	0	0	0	0	2	0	0	0	1	0	0	0	0	0	0	0	0	0	0	0	0	0	0	0	0	0	1	0	1
B	3	2018-08-29	1	150	2018-08-18	40x40x10	Datos inservibles, volver a solicitar			10	413	129	23	0	0	0	0	0	0	0	0	0	0	0	2	0	0	0	1	0	0	0	0	0	0	1	0	0	0	0	0	0	0	0	0	0	1	0	1
B	3	2018-08-29	1	150	2018-08-07	40x40x10	Datos inservibles, volver a solicitar			11	404	130	23	3	0	1	0	0	0	0	1	1	0	0	2	0	1	0	0	0	0	0	0	0	0	0	0	0	0	0	0	2	0	0	0	0	0	0	0
B	3	2018-08-29	1	150	2018-08-07	40x40x10	Datos inservibles, volver a solicitar			12	404	125	22	3	0	1	0	0	0	0	0	0	0	3	2	0	2	0	0	0	0	0	0	0	1	0	0	0	0	3	0	3	0	0	0	0	1	0	1
B	3	2018-08-29	1	150	2018-08-24	40x40x10	Datos inservibles, volver a solicitar			13	406	165	24	3	0	1	0	0	0	0	0	0	0	0	2	0	1	1	0	0	0	0	0	0	0	0	0	0	0	0	0	1	0	0	0	0	0	0	0
B	3	2018-08-29	1	150	2018-08-24	40x40x10	Datos inservibles, volver a solicitar			14	406	107	22	0	0	2	0	1	0	0	2	1	0	3	1	0	0	0	0	0	0	0	0	0	0	0	0	0	0	1	0	1	0	0	0	0	0	0	0
B	3	2018-08-29	1	150	2018-08-18	40x40x10	Datos inservibles, volver a solicitar			15	413	122	22	0	0	0	0	1	0	0	0	0	0	0	2	0	0	1	0	0	0	0	0	0	0	0	0	1	0	0	0	0	0	0	0	0	0	0	0
B	3	2018-08-29	1	150	2018-08-18	40x40x10	Datos inservibles, volver a solicitar			16	413	129	23	0	0	2	0	0	0	0	0	0	0	3	2	0	0	1	0	0	0	0	0	0	0	0	0	1	0	0	0	1	0	0	2	0	0	0	0
B	3	2018-09-06	2	276	2018-08-07	40x40x10	Datos inservibles, volver a solicitar			1	404	251	28	0	0	1	1	1	1	0	1	0	0	0	1	0	0	0	0	0	0	0	0	0	0	0	0	1	0	0	0	0	0	0	0	0	1	0	0
B	3	2018-09-06	2	276	2018-08-07	40x40x10	Datos inservibles, volver a solicitar			2	404	232	27	0	0	0	2	1	1	0	1	0	0	0	2	0	0	0	0	0	0	0	0	0	0	0	0	1	0	0	0	0	0	0	0	0	1	0	0
B	3	2018-09-06	2	276	2018-08-07	40x40x10	Datos inservibles, volver a solicitar			3	404	266	29	0	0	0	1	1	1	0	1	1	0	0	1	0	0	1	0	0	0	0	0	0	0	0	0	1	0	0	0	0	0	0	0	0	1	0	0
B	3	2018-09-06	2	276	2018-08-07	40x40x10	Datos inservibles, volver a solicitar			4	404	248	28	0	0	2	2	1	1	0	1	0	0	0	1	0	0	0	0	0	0	0	0	0	0	0	0	1	0	1	0	0	0	0	0	0	1	0	1
B	3	2018-09-06	2	185	2018-08-24	40x40x10	Datos inservibles, volver a solicitar			5	406	182	26	0	0	2	2	1	0	0	2	1	0	0	2	0	0	0	0	0	0	0	0	0	0	0	0	1	0	2	0	0	0	0	0	0	1	1	0
B	3	2018-09-06	2	185	2018-08-24	40x40x10	Datos inservibles, volver a solicitar			6	406	149	24	0	0	0	2	1	0	0	0	0	0	0	2	0	0	1	0	0	0	0	0	0	0	0	0	1	0	0	0	0	0	0	0	0	1	0	1
B	3	2018-09-06	2	185	2018-08-24	40x40x10	Datos inservibles, volver a solicitar			7	406	133	23	0	0	1	1	2	0	0	0	0	0	0	1	0	0	0	0	0	0	0	0	0	0	1	0	1	0	0	0	0	0	0	0	0	1	1	0
B	3	2018-09-06	2	153	2018-08-18	40x40x10	Datos inservibles, volver a solicitar			8	413	151	24	0	0	0	1	1	0	0	0	0	0	0	2	0	0	1	0	0	0	0	0	0	0	0	0	0	0	2	0	0	0	0	0	0	1	0	0
B	3	2018-09-06	2	153	2018-08-18	40x40x10	Datos inservibles, volver a solicitar			9	413	97	22	0	0	1	1	1	0	0	0	0	0	0	2	0	0	0	1	0	0	0	0	0	0	0	0	0	0	1	0	0	0	0	0	0	1	0	0
B	3	2018-09-06	2	153	2018-08-18	40x40x10	Datos inservibles, volver a solicitar			10	413	147	25	0	0	0	1	2	0	0	0	0	0	0	2	0	0	0	1	0	0	0	0	0	0	0	0	0	0	2	0	0	0	0	0	0	1	0	1
B	3	2018-09-06	2	404	2018-08-07	40x40x10	Datos inservibles, volver a solicitar			11	404	153	24	2	0	2	0	1	0	0	1	1	0	0	2	0	0	0	0	0	0	0	0	0	0	1	1	1	0	0	0	2	0	0	0	0	0	0	0
B	3	2018-09-06	2	404	2018-08-07	40x40x10	Datos inservibles, volver a solicitar			12	404	285	29	1	0	2	1	2	0	0	2	1	0	0	2	0	0	0	1	0	0	0	0	0	0	0	0	0	0	2	0	0	0	0	0	0	0	2	0
B	3	2018-09-06	2	185	2018-08-24	40x40x10	Datos inservibles, volver a solicitar			13	406	140	25	2	0	0	1	1	0	0	0	0	0	0	2	0	0	1	0	0	0	0	0	0	0	0	0	0	0	1	0	0	0	0	0	0	0	0	0
B	3	2018-09-06	2	185	2018-08-24	40x40x10	Datos inservibles, volver a solicitar			14	406	135	23	3	0	1	1	2	1	0	0	1	0	0	2	0	0	0	0	0	0	0	0	0	0	0	0	0	0	1	0	2	0	0	0	0	0	0	0
B	3	2018-09-06	2	153	2018-08-18	40x40x10	Datos inservibles, volver a solicitar			15	413	122	22	2	0	1	0	3	0	0	0	0	0	0	2	0	1	0	0	0	0	0	0	0	0	0	0	0	0	0	0	0	0	0	0	0	1	2	0
B	3	2018-09-06	2	153	2018-08-18	40x40x10	Datos inservibles, volver a solicitar			16	413	113	22	3	0	0	0	3	0	0	0	0	0	0	2	0	0	0	0	0	0	0	0	0	0	0	0	0	0	0	0	0	0	0	0	0	1	0	0
B	3	2018-09-13	3	321	2018-08-07	40x40x10	Datos inservibles, volver a solicitar			1	404	341	31	0	1	0	1	1	1	0	1	0	0	0	1	0	0	0	0	1	0	0	0	0	0	1	0	1	0	0	0	0	0	0	0	0	1	0	0
B	3	2018-09-13	3	321	2018-08-07	40x40x10	Datos inservibles, volver a solicitar			2	404	289	29	0	0	1	1	1	1	0	1	1	0	0	1	0	0	0	0	0	0	0	0	0	0	1	0	1	0	0	0	0	0	0	0	0	1	0	0
B	3	2018-09-13	3	321	2018-08-07	40x40x10	Datos inservibles, volver a solicitar			3	404	269	28	0	0	2	1	0	1	0	2	4	0	0	1	0	0	1	0	0	0	0	0	0	0	0	0	1	0	0	0	0	0	0	0	0	1	0	0
B	3	2018-09-13	3	321	2018-08-07	40x40x10	Datos inservibles, volver a solicitar			4	404	283	29	0	1	1	1	1	0	0	2	0	0	0	1	0	0	0	0	0	0	0	0	0	0	1	0	1	0	0	0	0	0	0	0	0	1	0	0
B	3	2018-09-13	3	207	2018-08-24	40x40x10	Datos inservibles, volver a solicitar			5	406	175	26	0	0	1	1	1	0	0	0	0	0	0	1	0	0	0	0	0	0	0	0	0	0	0	0	1	0	0	0	0	0	0	0	0	1	0	1
B	3	2018-09-13	3	207	2018-08-24	40x40x10	Datos inservibles, volver a solicitar			6	406	209	27	0	0	2	1	0	1	0	1	0	0	0	1	0	0	0	0	0	0	0	0	0	0	0	0	0	0	0	0	0	0	0	0	0	1	0	0
B	3	2018-09-13	3	207	2018-08-24	40x40x10	Datos inservibles, volver a solicitar			7	406	181	25	0	0	2	1	1	0	0	0	0	0	0	1	0	0	1	0	0	0	0	0	0	0	0	0	0	0	0	0	0	0	0	0	0	1	0	0
B	3	2018-09-13	3	182	2018-08-18	40x40x10	Datos inservibles, volver a solicitar			8	413	131	22	1	1	2	2	1	0	0	0	0	0	0	1	0	0	0	0	0	0	0	0	0	0	0	0	1	0	0	0	0	0	0	0	0	1	0	1
B	3	2018-09-13	3	182	2018-08-18	40x40x10	Datos inservibles, volver a solicitar			9	413	148	24	0	0	2	1	1	1	0	2	2	0	0	2	0	0	0	0	0	0	0	0	0	0	1	0	1	0	0	0	0	0	0	0	0	1	0	0
B	3	2018-09-13	3	182	2018-08-18	40x40x10	Datos inservibles, volver a solicitar			10	413	164	24	1	1	1	1	1	0	0	0	0	0	0	2	0	0	0	0	0	0	0	0	0	0	0	0	1	0	0	0	0	0	0	0	0	1	0	0
B	3	2018-09-13	3	321	2018-08-07	40x40x10	Datos inservibles, volver a solicitar			11	404	191	25	1	1	1	2	2	2	0	2	1	0	0	1	0	0	1	0	2	0	0	0	0	0	1	0	0	0	0	0	0	1	0	0	0	0	1	0
B	3	2018-09-13	3	321	2018-08-07	40x40x10	Datos inservibles, volver a solicitar			12	404	88	21	2	0	2	1	2	2	0	2	1	0	0	1	0	0	0	0	1	0	0	0	0	0	0	0	0	0	0	0	2	0	0	0	0	1	0	0
B	3	2018-09-13	3	207	2018-08-24	40x40x10	Datos inservibles, volver a solicitar			13	406	114	21	2	0	1	0	1	0	0	0	0	0	0	1	0	1	0	0	0	1	0	0	0	0	3	0	0	0	0	0	1	1	1	0	0	0	2	1
B	3	2018-09-13	3	207	2018-08-24	40x40x10	Datos inservibles, volver a solicitar			14	406	93	22	1	0	1	2	2	1	0	2	0	0	0	1	1	0	0	0	0	0	0	0	0	0	2	0	0	0	0	0	1	0	0	0	0	0	1	0
B	3	2018-09-13	3	182	2018-08-18	40x40x10	Datos inservibles, volver a solicitar			15	413	201	27	2	0	1	1	2	0	1	0	0	0	0	2	0	0	1	0	0	0	0	0	0	0	1	0	1	0	0	0	0	0	1	0	0	0	1	0
B	3	2018-09-24	4	384	2018-08-07	40x40x10	Datos inservibles, volver a solicitar			1	404	343	30	1	0	2	0	0	1	0	2	1	0	0	1	0	0	0	1	0	0	1	0	0	0	0	0	1	0	1	0	0	0	0	0	0	1	0	0
B	3	2018-09-24	4	384	2018-08-07	40x40x10	Datos inservibles, volver a solicitar			2	404	316	30	1	0	0	0	1	0	0	2	0	0	0	1	0	0	0	1	0	1	0	0	0	0	0	0	0	0	0	0	0	0	0	0	0	1	0	0
B	3	2018-09-24	4	384	2018-08-07	40x40x10	Datos inservibles, volver a solicitar			3	404	244	29	0	0	1	0	1	1	0	1	2	0	0	1	0	0	1	0	0	2	0	0	0	0	0	0	1	0	0	0	0	0	1	0	0	1	0	0
B	3	2018-09-24	4	254	2018-08-24	40x40x10	Datos inservibles, volver a solicitar			4	406	209	27	1	0	0	0	0	0	0	2	1	0	0	1	0	0	1	0	0	1	0	0	0	0	0	1	1	0	0	0	0	0	0	0	0	1	0	0
B	3	2018-09-24	4	254	2018-08-24	40x40x10	Datos inservibles, volver a solicitar			5	406	240	28	0	0	0	0	0	1	0	1	1	0	0	1	0	0	0	1	0	1	0	0	0	0	1	0	0	0	0	0	0	0	0	0	0	1	0	1
B	3	2018-09-24	4	254	2018-08-24	40x40x10	Datos inservibles, volver a solicitar			6	406	233	27	0	0	0	0	1	1	0	1	1	0	0	1	0	0	0	1	1	0	0	0	0	0	1	0	1	0	0	0	0	0	0	0	0	1	1	1
B	3	2018-09-24	4	210	2018-08-18	40x40x10	Datos inservibles, volver a solicitar			7	413	192	26	0	0	1	0	0	0	0	0	1	1	3	1	0	0	0	0	1	0	1	0	0	0	0	1	1	0	0	0	0	0	0	0	0	1	4	2
B	3	2018-09-24	4	210	2018-08-18	40x40x10	Datos inservibles, volver a solicitar			8	413	186	26	1	0	0	0	1	0	0	0	4	0	0	2	0	0	1	0	0	0	0	0	0	0	0	0	1	0	0	0	0	0	0	0	0	1	4	1
B	3	2018-09-24	4	210	2018-08-18	40x40x10	Datos inservibles, volver a solicitar			9	413	149	25	0	0	1	0	0	0	0	0	0	0	0	2	0	0	0	1	1	0	0	0	0	0	1	0	1	0	0	0	0	0	0	0	0	1	4	0
B	3	2018-09-24	4	210	2018-08-18	40x40x10	Datos inservibles, volver a solicitar			10	413	196	26	0	0	0	0	1	1	0	1	0	0	0	2	0	0	0	1	1	0	0	0	0	0	1	0	1	0	0	0	0	0	2	0	0	1	4	0
B	3	2018-09-24	4	384	2018-08-07	40x40x10	Datos inservibles, volver a solicitar			11	404	418	32	2	0	1	0	1	0	0	0	4	0	2	1	0	0	0	1	0	2	0	0	0	0	1	1	0	0	1	0	0	0	0	0	0	1	1	1
B	3	2018-09-24	4	384	2018-08-07	40x40x10	Datos inservibles, volver a solicitar			12	404	240	28	3	0	0	0	2	0	1	0	4	0	0	1	0	0	1	1	0	0	0	0	0	0	0	1	0	0	0	0	1	0	0	0	0	1	2	0
B	3	2018-09-24	4	254	2018-08-24	40x40x10	Datos inservibles, volver a solicitar			13	406	266	30	2	0	2	0	1	0	1	0	4	0	0	1	0	0	0	0	0	0	0	0	0	0	2	0	1	0	2	0	0	1	1	0	0	0	1	0
B	3	2018-09-24	4	254	2018-08-18	40x40x10	Datos inservibles, volver a solicitar			14	406	237	28	2	0	0	3	1	0	1	2	4	0	2	1	0	0	1	1	0	0	0	0	0	0	0	0	0	0	0	0	0	0	0	0	0	1	2	0
B	3	2018-09-24	4	210	2018-08-18	40x40x10	Datos inservibles, volver a solicitar			15	413	199	27	2	0	0	1	1	0	1	1	0	0	0	2	0	2	1	0	0	1	0	0	0	0	0	1	0	0	0	0	0	0	0	0	0	1	2	1
B	3	2018-09-27	5	404	2018-08-07	40x40x10	Datos inservibles, volver a solicitar			1	404	395	32	0	0	1	0	0	1	0	0	6	0	0	1	0	0	0	0	0	0	0	0	0	0	0	0	0	0	0	0	0	0	0	0	0	1	2	0
B	3	2018-09-27	5	404	2018-08-07	40x40x10	Datos inservibles, volver a solicitar			2	404	480	33	0	0	0	0	0	0	0	1	5	0	0	1	0	0	1	0	0	0	0	0	0	0	1	0	0	0	0	0	0	0	0	0	0	1	1	1
B	3	2018-09-27	5	404	2018-08-07	40x40x10	Datos inservibles, volver a solicitar			3	404	284	30	0	0	0	0	0	0	0	0	0	0	0	1	0	0	1	1	0	0	0	0	0	0	0	0	1	0	0	0	0	0	0	0	0	1	0	0
B	3	2018-09-27	5	254	2018-08-24	40x40x10	Datos inservibles, volver a solicitar			4	406	304	29	0	0	1	1	1	0	0	0	5	0	0	1	0	0	1	0	0	0	0	0	0	0	0	0	1	0	0	0	0	0	0	0	0	1	0	0
B	3	2018-09-27	5	254	2018-08-24	40x40x10	Datos inservibles, volver a solicitar			5	406	258	28	0	0	1	0	1	1	0	1	0	0	0	1	0	0	0	0	0	0	0	0	0	0	0	0	0	0	0	0	0	0	0	0	0	1	0	0
B	3	2018-09-27	5	254	2018-08-24	40x40x10	Datos inservibles, volver a solicitar			6	406	150	24	0	0	0	0	0	0	0	1	0	0	0	1	0	0	0	0	0	0	0	0	0	0	0	0	0	0	0	0	0	0	0	0	0	1	0	0
B	3	2018-09-27	5	254	2018-08-24	40x40x10	Datos inservibles, volver a solicitar			7	406	265	28	0	0	1	1	1	1	0	0	0	0	0	1	0	0	0	0	0	0	0	0	0	0	0	0	0	0	0	0	0	0	0	0	0	1	0	0
B	3	2018-09-27	5	221	2018-08-18	40x40x10	Datos inservibles, volver a solicitar			8	413	234	27	0	0	0	0	1	0	0	0	6	0	0	2	0	0	1	0	0	0	0	0	0	0	0	0	0	0	0	0	0	0	0	0	0	1	0	0
B	3	2018-09-27	5	221	2018-08-18	40x40x10	Datos inservibles, volver a solicitar			9	413	165	25	0	0	1	0	0	0	0	0	0	0	0	2	0	0	1	0	0	0	0	0	0	0	0	0	0	0	0	0	0	0	0	0	0	1	0	0
B	3	2018-09-27	5	221	2018-08-18	40x40x10	Datos inservibles, volver a solicitar			10	413	183	25	0	0	0	0	0	0	0	0	0	0	0	2	0	0	0	0	0	0	0	0	0	0	0	0	0	0	0	0	0	0	0	0	0	1	0	0
B	3	2018-09-27	5	404	2018-08-07	40x40x10	Datos inservibles, volver a solicitar			11	404	188	27	1	0	1	1	0	0	0	2	6	0	0	1	0	0	0	1	0	0	0	0	0	0	0	0	0	0	0	0	2	0	0	0	0	0	0	0
B	3	2018-09-27	5	404	2018-08-07	40x40x10	Datos inservibles, volver a solicitar			12	404	107	22	3	0	2	2	0	0	0	0	0	0	0	1	0	2	0	0	0	0	0	0	0	0	1	0	0	0	3	0	0	0	0	0	0	0	2	0
B	3	2018-09-27	5	254	2018-08-24	40x40x10	Datos inservibles, volver a solicitar			13	406	137	25	1	0	0	1	1	0	0	0	5	0	0	1	0	1	0	0	0	0	0	0	0	0	0	0	0	0	0	0	0	0	0	0	1	1	2	0
B	3	2018-09-27	5	221	2018-08-18	40x40x10	Datos inservibles, volver a solicitar			14	413	262	29	0	0	0	0	1	0	0	0	0	0	0	2	0	0	1	0	0	0	0	0	0	0	0	0	0	0	0	0	0	0	0	0	0	1	1	0
B	3	2018-09-27	5	221	2018-08-18	40x40x10	Datos inservibles, volver a solicitar			15	413	211	26	3	0	0	2	0	0	0	0	0	0	3	2	0	1	0	0	0	0	0	0	0	0	0	0	0	0	0	0	0	0	0	0	0	1	2	0
B	3	2018-10-05	6	459	2018-08-07	40x40x10	Datos inservibles, volver a solicitar			1	404	329	32	1	0	2	1	0	0	0	2	0	0	0	1	0	0	1	0	1	0	0	0	1	0	0	0	1	0	1	0	0	2	0	0	0	1	0	1
B	3	2018-10-05	6	459	2018-08-07	40x40x10	Datos inservibles, volver a solicitar			2	404	287	29	1	0	1	2	0	0	0	2	4	0	2	1	0	0	0	0	0	0	0	0	0	0	0	0	1	0	0	0	0	2	1	0	0	0	0	1
B	3	2018-10-05	6	459	2018-08-07	40x40x10	Datos inservibles, volver a solicitar			3	404	426	33	1	0	1	0	0	1	0	1	1	0	2	1	0	0	1	1	0	0	0	0	0	0	0	0	1	0	2	0	0	0	0	0	0	0	0	1
B	3	2018-10-05	6	459	2018-08-07	40x40x10	Datos inservibles, volver a solicitar			4	404	374	31	1	0	1	2	1	0	0	1	4	0	2	1	0	0	0	1	0	0	0	0	1	0	2	0	1	0	0	0	0	0	2	0	0	1	0	1
B	3	2018-10-05	6	306	2018-08-24	40x40x10	Datos inservibles, volver a solicitar			5	406	300	28	0	0	1	0	1	1	0	1	0	0	2	1	0	0	1	1	0	0	0	0	0	0	0	0	1	0	0	0	0	2	0	0	0	1	0	1
B	3	2018-10-05	6	306	2018-08-24	40x40x10	Datos inservibles, volver a solicitar			6	406	273	29	1	0	1	1	1	0	0	1	0	0	0	1	0	0	0	0	0	0	0	0	0	0	0	0	1	0	0	0	0	1	0	0	0	1	0	1
B	3	2018-10-05	6	306	2018-08-24	40x40x10	Datos inservibles, volver a solicitar			7	406	219	27	1	0	0	1	0	0	0	3	1	0	0	1	0	0	0	0	0	0	0	0	0	0	0	0	1	0	0	0	0	1	0	0	0	1	0	1
B	3	2018-10-05	6	256	2018-08-18	40x40x10	Datos inservibles, volver a solicitar			8	413	204	27	0	0	1	1	1	0	0	0	1	0	2	2	0	0	0	0	0	0	0	0	0	0	0	0	1	0	0	0	0	0	0	0	0	1	2.	1
B	3	2018-10-05	6	256	2018-08-18	40x40x10	Datos inservibles, volver a solicitar			9	413	203	26	1	0	1	1	1	1	0	2	1	0	0	2	0	0	0	0	0	0	0	0	0	0	1	0	0	0	0	0	0	1	1	0	0	1	0	0
B	3	2018-10-05	6	256	2018-08-18	40x40x10	Datos inservibles, volver a solicitar			10	413	180	24	1	0	1	1	1	1	0	2	0	0	0	2	0	0	0	1	0	0	0	0	0	0	0	0	0	0	0	0	0	1	0	0	0	1	0	1
B	3	2018-10-05	6	459	2018-08-07	40x40x10	Datos inservibles, volver a solicitar			11	404	391	33	2	0	2	2	1	0	0	0	5	0	2	2	0	1	1	1	0	2	0	0	1	0	0	2	0	0	0	0	0	3	2	0	0	0	0	1
B	3	2018-10-05	6	459	2018-08-07	40x40x10	Datos inservibles, volver a solicitar			12	404	234	29	2	0	1	0	1	1	0	2	5	0	0	1	0	0	0	0	0	1	0	0	1	0	1	0	1	0	0	0	3	1	2	0	0	0	4	1
B	3	2018-10-05	6	306	2018-08-24	40x40x10	Datos inservibles, volver a solicitar			13	406	81	21	3	0	0	1	1	0	0	0	0	0	0	1	0	2	0	0	0	0	0	0	0	0	0	0	1	0	0	0	0	0	0	0	0	0	2	0
B	3	2018-10-05	6	256	2018-08-18	40x40x10	Datos inservibles, volver a solicitar			14	413	183	25	2	0	1	3	1	0	0	0	5	0	0	2	0	2	0	0	0	0	0	0	1	0	1	0	0	0	0	0	3	0	2	0	0	0	2	0
B	3	2018-10-05	6	256	2018-08-18	40x40x10	Datos inservibles, volver a solicitar			15	413	137	23	3	0	0	0	2	0	0	0	0	0	1	2	0	1	0	0	1	0	0	0	0	0	1	1	1	0	0	0	0	0	0	0	0	0	4	0
B	3	2018-10-11	7	459	2018-08-07	40x40x10	Datos inservibles, volver a solicitar			1	404	274	34	1	0	1	1	1	1	0	1	0	0	3	1	0	0	0	0	0	0	0	0	0	0	0	0	0	0	0	0	0	0	0	0	0	0	0	0
B	3	2018-10-11	7	459	2018-08-07	40x40x10	Datos inservibles, volver a solicitar			2	404	278	33	0	0	1	0	1	0	0	1	1	0	0	1	0	0	1	0	0	0	0	0	0	0	0	0	1	0	0	0	0	0	0	0	0	0	0	0
B	3	2018-10-11	7	459	2018-08-07	40x40x10	Datos inservibles, volver a solicitar			3	404	241	33	0	0	1	1	2	1	0	1	0	0	0	1	0	0	0	0	0	0	0	0	0	0	0	0	1	0	0	0	0	0	0	0	0	1	0	0
B	3	2018-10-11	7	459	2018-08-07	40x40x10	Datos inservibles, volver a solicitar			4	404	262	35	0	0	0	1	1	0	0	0	1	0	0	1	0	0	0	0	0	0	0	0	0	0	0	0	1	0	0	0	0	0	0	0	0	1	0	0
B	3	2018-10-11	7	306	2018-08-24	40x40x10	Datos inservibles, volver a solicitar			5	406	247	33	0	0	0	1	1	0	0	1	0	0	0	2	0	0	0	0	0	0	0	0	0	0	0	0	1	0	0	0	0	0	0	0	0	1	0	2
B	3	2018-10-11	7	306	2018-08-24	40x40x10	Datos inservibles, volver a solicitar			6	406	239	31	0	0	0	1	1	0	0	0	0	0	0	1	0	0	1	0	0	0	0	0	0	0	0	0	1	0	0	0	0	0	0	0	0	1	0	0
B	3	2018-10-11	7	306	2018-08-24	40x40x10	Datos inservibles, volver a solicitar			7	406	305	30	0	0	0	0	0	0	0	0	0	0	0	1	0	0	1	0	0	0	0	0	0	0	0	0	1	0	0	0	0	0	0	0	0	1	0	2
B	3	2018-10-11	7	256	2018-08-18	40x40x10	Datos inservibles, volver a solicitar			8	413	266	29	0	0	0	1	0	0	0	0	0	0	0	2	0	0	0	0	0	0	0	0	0	0	0	0	1	0	0	0	0	0	0	0	0	1	0	0
B	3	2018-10-11	7	256	2018-08-18	40x40x10	Datos inservibles, volver a solicitar			9	413	268	29	0	0	0	1	0	0	0	0	0	0	0	2	0	0	1	0	0	0	0	0	0	0	0	0	1	0	0	0	0	0	0	0	0	1	0	0
B	3	2018-10-11	7	256	2018-08-18	40x40x10	Datos inservibles, volver a solicitar			10	413	255	25	0	0	0	1	0	0	0	0	0	0	0	1	0	0	1	0	0	0	0	0	0	0	0	0	0	0	0	0	0	0	0	0	0	1	0	0
B	3	2018-10-11	7	459	2018-08-07	40x40x10	Datos inservibles, volver a solicitar			11	404	273	32	0	0	0	0	0	1	1	0	0	0	1	1	0	0	0	0	0	0	0	0	0	0	1	0	1	0	0	0	0	0	0	0	0	0	4	0
B	3	2018-10-11	7	306	2018-08-24	40x40x10	Datos inservibles, volver a solicitar			12	406	289	20	0	0	0	0	0	0	0	0	0	0	0	1	0	0	1	0	0	0	0	0	0	0	0	0	0	0	0	0	0	0	0	0	0	1	0	0
B	3	2018-10-11	7	256	2018-08-18	40x40x10	Datos inservibles, volver a solicitar			13	413	266	28	2	0	0	0	2	1	1	0	0	0	0	2	0	0	0	0	0	0	0	0	0	0	1	0	1	0	0	0	0	0	0	0	0	0	2	0
B	3	2018-10-11	7	256	2018-08-18	40x40x10	Datos inservibles, volver a solicitar			14	413	80	19	2	0	0	0	2	1	0	0	1	0	0	2	0	0	0	0	0	0	0	0	0	0	0	0	0	0	0	0	3	0	0	0	0	0	0	0
B	3	2018-10-19	8	564	2018-08-07	40x40x10	Datos inservibles, volver a solicitar			1	404	495	35	1	0	2	1	1	1	0	2	2	0	0	1	0	0	1	0	0	0	0	0	0	0	1	0	0	0	0	0	0	0	1	0	0	1	4	0
B	3	2018-10-19	8	564	2018-08-07	40x40x10	Datos inservibles, volver a solicitar			2	404	378	33	1	0	2	2	1	1	0	2	2	0	0	1	0	0	0	0	1	0	0	0	0	0	1	1	0	0	2	0	0	1	0	0	0	1	0	1
B	3	2018-10-19	8	564	2018-08-07	40x40x10	Datos inservibles, volver a solicitar			3	404	609	35	1	0	1	1	1	1	0	1	4	0	0	1	0	0	0	0	0	0	0	0	0	0	0	0	1	0	0	0	0	0	0	0	0	1	0	1
B	3	2018-10-19	8	564	2018-08-07	40x40x10	Datos inservibles, volver a solicitar			4	404	537	36	1	0	0	1	1	1	0	2	0	0	0	1	0	0	0	0	0	0	0	0	0	0	0	0	1	0	1	0	0	0	0	0	0	1	0	1
B	3	2018-10-19	8	388	2018-08-24	40x40x10	Datos inservibles, volver a solicitar			5	406	325	30	1	0	1	0	0	1	0	1	5	0	0	1	0	0	0	0	0	0	0	0	0	0	0	0	1	0	0	0	0	1	1	0	0	0	0	1
B	3	2018-10-19	8	388	2018-08-24	40x40x10	Datos inservibles, volver a solicitar			6	406	123	24	1	0	0	1	1	0	0	1	0	0	0	1	0	0	1	1	0	0	0	0	0	0	0	0	1	0	0	0	0	1	1	0	0	1	0	1
B	3	2018-10-19	8	388	2018-08-18	40x40x10	Datos inservibles, volver a solicitar			7	406	125	24	0	0	0	1	0	0	0	0	0	0	2	1	0	0	0	0	0	0	0	0	0	0	1	0	1	0	0	0	0	2	0	0	0	1	0	1
B	3	2018-10-19	8	321	2018-08-18	40x40x10	Datos inservibles, volver a solicitar			8	413	333	33	1	0	0	1	0	1	0	1	0	0	0	2	0	0	0	0	1	0	0	0	0	0	1	0	0	0	0	0	0	0	0	0	0	1	1	0
B	3	2018-10-19	8	321	2018-08-18	40x40x10	Datos inservibles, volver a solicitar			9	413	317	30	0	0	1	1	1	1	0	1	5	0	2	2	0	0	0	1	0	0	0	0	0	0	0	0	0	0	0	0	0	0	1	0	0	1	4	1
B	3	2018-10-19	8	321	2018-08-18	40x40x10	Datos inservibles, volver a solicitar			10	413	205	27	1	0	0	1	1	0	0	1	0	0	0	2	0	0	1	0	0	0	0	0	0	0	0	0	0	0	0	0	0	0	0	0	0	1	0	1
B	3	2018-10-19	8	564	2018-08-07	40x40x10	Datos inservibles, volver a solicitar			11	404	852	40	1	0	0	0	1	1	0	1	5	0	2	1	0	0	0	0	0	0	1	0	1	0	2	2	1	0	1	0	0	0	3	0	0	0	2	1
B	3	2018-10-19	8	564	2018-08-07	40x40x10	Datos inservibles, volver a solicitar			12	404	148	26	2	0	1	0	2	0	1	1	0	0	2	1	2	0	0	0	0	0	0	0	0	0	0	0	0	0	0	0	0	0	0	0	0	0	4	0
B	3	2018-10-19	8	388	2018-08-24	40x40x10	Datos inservibles, volver a solicitar			13	406	332	30	1	0	0	2	1	0	0	1	0	0	0	1	0	0	1	3	0	0	0	0	0	0	0	2	0	0	0	0	3	0	0	0	0	0	4	0
B	3	2018-10-19	8	388	2018-08-24	40x40x10	Datos inservibles, volver a solicitar			14	406	180	26	2	0	2	0	2	0	0	1	5	0	2	1	2	0	0	0	0	0	0	0	1	0	2	0	0	0	0	0	3	0	1	0	0	0	2	0
B	3	2018-10-19	8	321	2018-08-18	40x40x10	Datos inservibles, volver a solicitar			15	413	208	27	2	0	2	0	2	0	0	1	0	0	0	2	2	0	0	1	0	0	0	0	1	0	0	0	1	0	0	0	3	0	2	0	0	0	2	0
B	3	2018-10-26	9	623	2018-08-07	40x40x10	Datos inservibles, volver a solicitar			1	404	579	36	0	0	2	2	0	0	0	0	5	0	2	1	0	0	0	0	0	1	0	0	1	0	0	0	1	0	0	0	0	0	0	0	0	1	4	1
B	3	2018-10-26	9	623	2018-08-07	40x40x10	Datos inservibles, volver a solicitar			2	404	622	39	0	0	1	1	0	0	0	2	5	0	0	1	0	0	0	0	0	0	0	0	0	0	0	1	0	0	0	0	0	0	0	0	0	1	0	1
B	3	2018-10-26	9	623	2018-08-07	40x40x10	Datos inservibles, volver a solicitar			3	404	558	37	0	0	1	1	0	0	0	2	5	0	0	1	0	0	0	0	0	0	0	0	0	0	0	0	0	0	0	0	0	0	0	0	0	1	2	1
B	3	2018-10-26	9	433	2018-08-24	40x40x10	Datos inservibles, volver a solicitar			4	406	367	33	0	0	1	2	0	0	0	0	5	0	0	1	0	0	0	0	0	0	0	0	0	0	0	0	1	0	0	0	0	0	0	0	0	1	2	0
B	3	2018-10-26	9	433	2018-08-24	40x40x10	Datos inservibles, volver a solicitar			5	406	454	36	0	0	2	1	0	0	0	1	5	0	0	1	0	0	0	0	0	0	0	0	0	0	0	0	1	0	0	0	0	0	1	0	0	1	0	1
B	3	2018-10-26	9	433	2018-08-24	40x40x10	Datos inservibles, volver a solicitar			6	406	396	32	0	0	1	0	0	1	0	1	0	0	2	1	0	0	0	1	0	1	0	0	0	0	0	1	1	0	0	0	0	0	0	0	0	1	0	0
B	3	2018-10-26	9	433	2018-08-24	40x40x10	Datos inservibles, volver a solicitar			7	406	370	34	2	0	1	2	0	0	0	1	5	0	0	1	0	0	0	0	0	0	0	0	0	0	0	1	0	0	0	0	0	0	0	0	0	1	0	0
B	3	2018-10-26	9	366	2018-08-18	40x40x10	Datos inservibles, volver a solicitar			8	413	294	32	1	0	1	1	1	1	0	1	5	0	0	1	0	0	0	0	0	0	0	0	0	0	0	0	0	0	0	0	0	0	0	0	0	1	0	1
B	3	2018-10-26	9	366	2018-08-18	40x40x10	Datos inservibles, volver a solicitar			9	413	492	35	0	0	1	2	1	1	0	0	1	0	0	2	0	0	1	0	0	0	0	0	0	0	0	0	0	0	0	0	0	0	0	0	0	1	4	0
B	3	2018-10-26	9	366	2018-08-18	40x40x10	Datos inservibles, volver a solicitar			10	413	352	32	1	0	2	0	1	1	0	1	6	0	0	2	0	0	0	1	0	0	0	0	0	0	0	0	0	0	0	0	0	0	0	0	0	1	0	0
B	3	2018-10-26	9	623	2018-08-07	40x40x10	Datos inservibles, volver a solicitar			11	404	584	37	3	0	0	0	1	0	0	0	0	0	2	2	0	0	0	1	0	1	0	0	0	0	2	0	0	0	1	0	0	1	0	0	0	0	2	1
B	3	2018-10-26	9	623	2018-08-07	40x40x10	Datos inservibles, volver a solicitar			12	404	144	26	3	2	1	0	1	0	0	0	0	0	0	2	0	1	1	0	0	0	0	0	0	0	0	1	1	0	0	0	3	0	0	0	0	0	0	0
B	3	2018-10-26	9	623	2018-08-07	40x40x10	Datos inservibles, volver a solicitar			13	404	147	25	1	0	1	1	1	0	1	0	4	0	0	2	0	1	1	0	0	0	0	0	0	0	0	0	0	0	0	0	2	0	0	0	0	0	0	0
B	3	2018-10-26	9	433	2018-08-24	40x40x10	Datos inservibles, volver a solicitar			14	406	128	25	3	0	1	1	0	0	0	0	0	0	0	1	1	2	0	0	0	0	0	0	0	0	0	0	0	0	0	0	0	0	0	0	0	0	2	0
B	3	2018-10-26	9	366	2018-08-18	40x40x10	Datos inservibles, volver a solicitar			15	413	393	44	3	0	0	1	0	0	0	0	5	0	0	2	0	0	0	1	0	0	0	0	0	0	1	0	1	0	0	0	0	1	0	0	0	0	2	1
B	3	2018-10-31	10	672	2018-08-07	40x40x10	Datos inservibles, volver a solicitar			1	404	676	40	1	2	0	1	1	1	0	1	5	0	0	1	0	0	1	1	0	0	0	0	0	0	0	0	0	0	0	0	0	1	0	0	0	1	0	1
B	3	2018-10-31	10	672	2018-08-07	40x40x10	Datos inservibles, volver a solicitar			2	404	615	40	1	0	0	1	1	1	0	1	0	0	0	1	0	0	0	0	0	0	0	0	0	0	0	0	0	0	0	0	0	1	0	0	0	1	0	1
B	3	2018-10-31	10	672	2018-08-07	40x40x10	Datos inservibles, volver a solicitar			3	404	645	40	1	0	0	1	1	0	0	2	5	0	0	1	0	0	0	0	0	0	0	0	0	0	0	0	0	0	1	0	0	1	1	0	0	1	3	1
B	3	2018-10-31	10	475	2018-08-24	40x40x10	Datos inservibles, volver a solicitar			4	406	272	29	1	0	0	1	0	0	0	1	5	0	0	1	0	0	0	0	0	0	0	0	0	0	0	1	1	0	0	0	0	0	0	0	0	1	0	0
B	3	2018-10-31	10	475	2018-08-24	40x40x10	Datos inservibles, volver a solicitar			5	406	464	37	0	0	1	1	0	0	0	0	5	0	2	1	0	0	0	0	0	0	0	0	0	0	0	0	1	0	1	0	0	0	1	0	0	1	0	1
B	3	2018-10-31	10	475	2018-08-24	40x40x10	Datos inservibles, volver a solicitar			6	406	398	33	0	0	1	0	0	0	0	0	5	0	0	1	0	0	1	0	0	0	0	0	0	0	0	1	1	0	0	0	0	1	0	0	0	1	0	1
B	3	2018-10-31	10	475	2018-08-24	40x40x10	Datos inservibles, volver a solicitar			7	406	460	36	1	0	2	2	1	0	0	0	5	0	2	1	0	0	1	0	0	0	0	1	0	0	0	0	0	0	0	0	0	0	0	0	0	1	0	0
B	3	2018-10-31	10	400	2018-08-18	40x40x10	Datos inservibles, volver a solicitar			8	413	354	32	1	0	0	1	0	0	0	1	5	0	0	2	0	0	0	1	0	0	0	0	0	0	0	0	0	0	0	0	0	0	0	0	0	1	4	0
B	3	2018-10-31	10	400	2018-08-18	40x40x10	Datos inservibles, volver a solicitar			9	413	302	29	1	0	1	1	1	1	0	1	5	0	0	2	0	0	0	2	0	0	0	0	0	0	1	1	0	0	0	0	0	0	0	0	0	1	4	1
B	3	2018-10-31	10	400	2018-08-18	40x40x10	Datos inservibles, volver a solicitar			10	413	300	32	1	0	0	1	1	0	0	1	0	0	0	1	0	0	0	1	0	0	0	0	0	0	0	0	0	0	0	0	0	0	1	0	0	1	4	1
B	3	2018-10-31	10	672	2018-08-07	40x40x10	Datos inservibles, volver a solicitar			11	404	597	35	3	0	1	0	1	0	2	0	0	0	0	1	1	2	0	1	0	0	0	0	0	0	0	0	1	0	0	0	0	0	0	0	0	0	2	0
B	3	2018-10-31	10	672	2018-08-07	40x40x10	Datos inservibles, volver a solicitar			12	404	578	37	3	0	0	0	1	0	0	0	0	0	0	1	0	1	1	1	0	0	0	0	0	0	0	0	1	0	0	0	0	0	1	0	0	0	2	0
B	3	2018-10-31	10	672	2018-08-07	40x40x10	Datos inservibles, volver a solicitar			13	404	574	36	2	1	1	0	1	1	0	2	0	0	0	1	0	1	0	1	0	1	0	0	0	0	0	0	0	0	0	0	0	2	1	0	0	0	2	1
B	3	2018-10-31	10	475	2018-08-24	40x40x10	Datos inservibles, volver a solicitar			14	406	150	25	2	1	1	0	1	2	0	2	5	0	0	2	0	0	0	0	0	0	0	0	0	0	0	0	0	0	0	0	2	0	1	0	0	0	0	0
B	3	2018-10-31	10	400	2018-08-18	40x40x10	Datos inservibles, volver a solicitar			15	413	170	24	3	0	0	0	2	0	0	1	0	0	0	2	2	3	1	0	0	0	0	0	0	0	0	1	1	0	1	3	3	0	0	0	0	0	4	0
B	3	2018-11-08	11	723	2018-08-07	40x40x10	Datos inservibles, volver a solicitar			1	404	597	38	1	0	0	1	0	1	0	1	5	0	0	0	0	0	0	1	0	0	0	0	0	0	0	0	0	0	1	0	0	0	0	0	0	1	2	1
B	3	2018-11-08	11	723	2018-08-07	40x40x10	Datos inservibles, volver a solicitar			2	404	216	28	1	0	1	1	1	0	0	0	0	0	0	1	0	0	0	0	0	0	0	0	0	0	0	0	0	0	0	0	0	0	0	0	0	0	2	2
B	3	2018-11-08	11	723	2018-08-07	40x40x10	Datos inservibles, volver a solicitar			3	404	241	29	1	1	1	1	1	0	0	0	0	0	0	1	0	0	0	0	0	0	0	0	0	0	0	0	0	0	0	0	0	0	0	0	0	0	1	2
B	3	2018-11-08	11	513	2018-08-24	40x40x10	Datos inservibles, volver a solicitar			4	406	512	36	0	1	1	2	1	0	0	0	0	0	0	1	0	0	0	1	0	0	0	0	0	0	0	0	0	0	0	0	0	0	0	0	0	1	0	0
B	3	2018-11-08	11	513	2018-08-24	40x40x10	Datos inservibles, volver a solicitar			5	406	460	36	0	1	0	1	0	0	0	0	0	0	0	1	0	0	0	0	0	0	0	0	0	0	0	0	0	0	0	0	0	0	0	0	0	1	0	0
B	3	2018-11-08	11	513	2018-08-24	40x40x10	Datos inservibles, volver a solicitar			6	406	535	38	0	1	1	1	0	1	0	0	0	0	0	1	0	0	0	1	0	0	0	0	0	0	0	0	0	0	0	0	0	0	0	0	0	1	2	0
B	3	2018-11-08	11	513	2018-08-24	40x40x10	Datos inservibles, volver a solicitar			7	406	571	38	0	1	1	1	0	1	0	0	0	0	0	1	0	0	0	0	0	0	0	0	0	0	0	0	1	0	1	0	0	0	0	0	0	1	0	0
B	3	2018-11-08	11	426	2018-08-18	40x40x10	Datos inservibles, volver a solicitar			8	413	468	35	0	1	1	1	0	1	0	0	5	0	3	2	0	0	0	0	0	0	0	0	0	0	0	0	1	0	0	0	0	0	0	0	0	1	0	0
B	3	2018-11-08	11	426	2018-08-18	40x40x10	Datos inservibles, volver a solicitar			9	413	395	32	0	0	0	1	0	1	0	1	0	0	0	2	0	0	1	0	0	0	0	0	0	0	0	0	0	0	0	0	0	0	0	0	0	1	0	0
B	3	2018-11-08	11	426	2018-08-18	40x40x10	Datos inservibles, volver a solicitar			10	413	460	34	0	1	1	1	0	1	0	1	0	0	0	2	0	0	0	0	0	0	0	0	0	0	0	0	0	0	0	0	0	0	0	0	0	1	0	0
B	3	2018-11-08	11	426	2018-08-18	40x40x10	Datos inservibles, volver a solicitar			11	413	500	35	2	0	1	1	0	1	0	0	5	0	0	2	0	0	0	0	0	0	0	0	0	0	0	0	0	0	0	0	0	0	0	0	0	1	0	0
B	3	2018-11-08	11	426	2018-08-18	40x40x10	Datos inservibles, volver a solicitar			12	413	181	26	1	0	0	1	2	1	0	0	0	0	0	2	0	0	1	0	0	0	0	0	0	0	0	0	0	0	0	2	2	0	0	0	0	0	0	0
B	3	2018-11-16	12	809	2018-08-07	40x40x10	Datos inservibles, volver a solicitar			1	404	586	36	0	0	0	2	0	0	0	1	0	0	0	1	0	0	1	1	0	0	0	0	0	0	0	0	0	0	0	0	0	0	0	0	0	1	1	0
B	3	2018-11-16	12	809	2018-08-07	40x40x10	Datos inservibles, volver a solicitar			2	404	848	41	1	0	0	2	0	0	0	1	0	0	0	1	0	0	0	1	0	0	0	0	0	0	1	0	0	0	0	0	0	0	0	0	0	1	0	1
B	3	2018-11-16	12	809	2018-08-07	40x40x10	Datos inservibles, volver a solicitar			3	404	652	35	0	0	0	2	0	0	0	0	0	0	0	1	0	0	0	1	0	0	0	0	0	0	1	0	0	0	0	0	0	0	1	0	0	1	2	1
B	3	2018-11-16	12	584	2018-08-24	40x40x10	Datos inservibles, volver a solicitar			4	406	531	37	0	0	0	2	0	0	0	0	0	0	0	1	0	0	0	1	0	0	0	0	0	0	0	0	0	0	0	0	0	0	1	0	0	1	0	1
B	3	2018-11-16	12	584	2018-08-24	40x40x10	Datos inservibles, volver a solicitar			5	406	568	38	0	0	0	2	0	0	0	0	0	0	0	1	0	0	0	1	0	0	0	0	0	0	0	0	0	0	0	0	0	0	0	0	0	1	2	1
B	3	2018-11-16	12	584	2018-08-24	40x40x10	Datos inservibles, volver a solicitar			6	406	582	36	0	0	0	2	0	0	0	2	2	0	0	1	0	0	0	1	0	0	0	0	0	0	0	0	0	0	0	0	0	0	0	0	0	1	0	0
B	3	2018-11-16	12	584	2018-08-24	40x40x10	Datos inservibles, volver a solicitar			7	406	692	39	0	0	0	2	0	0	0	0	2	0	0	1	0	0	0	1	0	0	0	0	0	0	0	0	0	0	0	0	0	0	0	0	0	1	0	1
B	3	2018-11-16	12	534	2018-08-18	40x40x10	Datos inservibles, volver a solicitar			8	413	506	35	0	0	1	2	0	1	0	2	2	0	0	2	0	0	0	1	0	0	0	0	0	0	0	0	0	0	0	0	0	0	1	0	0	1	2	1
B	3	2018-11-16	12	534	2018-08-18	40x40x10	Datos inservibles, volver a solicitar			9	413	429	33	0	0	0	2	0	0	0	0	0	0	0	1	0	0	0	1	0	0	0	0	0	0	0	0	0	0	0	0	0	0	0	0	0	1	2	1
B	3	2018-11-16	12	534	2018-08-18	40x40x10	Datos inservibles, volver a solicitar			10	413	528	35	0	0	0	2	0	1	0	0	2	0	0	2	0	0	0	1	0	0	0	0	0	0	0	0	0	0	0	0	0	0	0	0	0	1	2	1
B	3	2018-11-16	12	809	2018-08-07	40x40x10	Datos inservibles, volver a solicitar			11	404	567	38	3	0	0	1	0	0	0	0	2	1	0	1	0	1	0	0	0	0	0	0	0	0	1	0	0	0	0	0	0	0	0	0	0	0	1	0
B	3	2018-11-16	12	809	2018-08-07	40x40x10	Datos inservibles, volver a solicitar			12	404	270	29	1	0	0	0	2	2	3	2	2	0	0	1	0	3	0	0	1	1	0	0	0	0	0	0	0	0	0	0	0	0	0	0	0	0	2	1
B	3	2018-11-16	12	584	2018-08-24	40x40x10	Datos inservibles, volver a solicitar			13	406	141	24	3	0	0	1	2	0	3	2	2	1	0	1	2	2	1	1	0	1	1	0	0	0	1	0	0	0	0	0	3	0	1	0	1	1	2	1
B	3	2018-11-16	12	584	2018-08-24	40x40x10	Datos inservibles, volver a solicitar			14	406	482	25	1	0	0	1	1	0	0	0	2	1	1	1	0	1	1	1	0	0	0	0	0	0	1	0	0	0	0	0	0	0	1	0	1	1	2	1
B	3	2018-11-23	13	609	2018-08-07	40x40x10	Datos inservibles, volver a solicitar			1	404	682	37	0	0	0	2	1	1	0	1	0	0	0	2	0	0	0	1	0	0	0	0	0	0	0	0	0	0	0	0	0	0	1	0	0	1	0	1
B	3	2018-11-23	13	609	2018-08-07	40x40x10	Datos inservibles, volver a solicitar			2	404	558	36	0	0	0	2	1	0	0	1	0	0	1	1	0	0	0	1	0	0	0	0	0	0	0	0	0	0	0	0	0	0	1	0	0	1	0	0
B	3	2018-11-23	13	609	2018-08-07	40x40x10	Datos inservibles, volver a solicitar			3	404	673	38	0	0	1	2	1	1	0	1	0	0	1	2	0	0	0	1	1	0	0	0	0	0	1	0	0	0	0	0	0	0	1	0	0	1	0	0
B	3	2018-11-23	13	366	2018-08-24	40x40x10	Datos inservibles, volver a solicitar			4	406	719	38	0	0	1	2	1	1	0	0	2	0	3	1	0	0	0	1	0	0	0	0	0	0	1	0	0	0	0	0	0	1	1	0	0	1	0	0
B	3	2018-11-23	13	366	2018-08-24	40x40x10	Datos inservibles, volver a solicitar			5	406	543	37	0	0	0	2	1	1	0	0	0	0	1	1	0	0	0	1	0	0	0	0	0	0	1	0	0	0	0	0	0	0	1	0	0	1	0	0
B	3	2018-11-23	13	366	2018-08-24	40x40x10	Datos inservibles, volver a solicitar			6	406	689	38	0	0	0	0	1	1	0	1	0	0	1	1	0	0	0	1	0	0	0	0	0	0	1	0	0	0	1	0	0	0	0	0	0	1	0	0
B	3	2018-11-23	13	621	2018-08-18	40x40x10	Datos inservibles, volver a solicitar			7	413	455	36	0	0	0	1	1	1	0	1	2	0	1	2	0	0	0	3	0	0	0	0	0	0	1	0	0	0	0	0	0	0	1	0	0	1	0	0
B	3	2018-11-23	13	621	2018-08-18	40x40x10	Datos inservibles, volver a solicitar			8	413	468	36	0	0	1	1	1	0	0	1	0	0	1	2	0	0	0	1	0	0	0	0	0	0	2	0	0	0	0	0	0	0	1	0	0	0	0	0
B	3	2018-11-23	13	621	2018-08-18	40x40x10	Datos inservibles, volver a solicitar			9	413	689	39	0	0	0	2	0	0	0	0	2	0	1	2	0	0	0	1	0	0	0	0	0	0	2	0	0	0	0	0	0	0	1	0	0	1	0	0
B	3	2018-11-23	13	621	2018-08-18	40x40x10	Datos inservibles, volver a solicitar			10	413	475	35	0	0	0	1	1	1	0	0	0	0	1	1	0	0	0	1	0	0	0	0	0	0	1	0	0	0	0	0	0	0	1	0	0	0	0	0
B	3	2018-11-23	13	366	2018-08-24	40x40x10	Datos inservibles, volver a solicitar			11	406	326	35	2	0	0	0	1	0	0	0	0	0	1	0	0	0	0	1	0	0	0	0	0	0	1	0	0	0	0	0	2	0	0	0	0	0	0	0
B	3	2018-11-23	13	366	2018-08-24	40x40x10	Datos inservibles, volver a solicitar			12	406	130	26	3	0	0	1	3	0	0	2	0	1	1	2	1	2	1	1	0	0	0	0	0	0	0	0	0	0	0	0	0	0	0	0	0	0	0	0
B	3	2018-11-23	13	366	2018-08-24	40x40x10	Datos inservibles, volver a solicitar			13	406	143	26	3	0	0	1	2	0	0	0	2	0	1	2	0	1	1	0	0	0	0	0	0	0	0	0	0	0	1	3	3	0	0	0	0	0	0	0
B	3	2018-11-30	14	944	2018-08-07	40x40x10	Datos inservibles, volver a solicitar			1	404	1206	46	0	0	1	1	1	1	0	1	5	0	2	1	0	0	1	0	0	0	0	0	0	0	0	1	1	0	0	0	0	0	1	0	0	0	4	1
B	3	2018-11-30	14	944	2018-08-07	40x40x10	Datos inservibles, volver a solicitar			2	404	746	42	0	1	2	1	2	0	0	1	5	0	0	1	0	0	0	0	0	0	0	0	0	0	0	0	0	0	0	0	0	0	0	0	0	1	4	1
B	3	2018-11-30	14	944	2018-08-07	40x40x10	Datos inservibles, volver a solicitar			3	404	961	44	0	0	1	2	1	1	0	1	1	0	0	1	0	0	1	0	0	0	0	0	1	0	0	0	0	0	0	0	0	0	0	0	0	1	2	1
B	3	2018-11-30	14	577	2018-08-24	40x40x10	Datos inservibles, volver a solicitar			4	406	600	36	1	1	1	2	1	1	1	2	1	0	0	1	0	0	1	0	0	0	0	0	0	0	0	0	1	0	0	0	0	0	0	0	0	1	0	0
B	3	2018-11-30	14	577	2018-08-24	40x40x10	Datos inservibles, volver a solicitar			5	406	849	41	0	0	1	2	1	1	1	1	2	0	0	1	0	0	1	0	0	0	0	0	0	0	0	0	0	0	0	0	0	0	0	0	0	1	2	1
B	3	2018-11-30	14	577	2018-08-24	40x40x10	Datos inservibles, volver a solicitar			6	406	747	40	0	1	1	2	1	1	1	2	1	0	0	1	0	0	1	1	0	0	0	0	0	0	0	0	1	0	0	0	0	0	0	0	0	0	0	1
B	3	2018-11-30	14	577	2018-08-24	40x40x10	Datos inservibles, volver a solicitar			7	406	738	38	1	0	1	2	0	2	0	2	1	0	0	1	0	0	1	0	0	0	0	0	0	0	0	1	1	0	1	0	0	0	0	0	0	1	0	0
B	3	2018-11-30	14	403	2018-08-18	40x40x10	Datos inservibles, volver a solicitar			8	413	623	38	0	1	2	2	1	2	0	2	1	0	0	2	0	0	1	0	0	0	0	0	0	0	0	0	1	0	0	0	0	0	0	0	0	1	0	0
B	3	2018-11-30	14	403	2018-08-18	40x40x10	Datos inservibles, volver a solicitar			9	413	582	48	0	1	2	2	1	1	1	2	0	0	0	2	0	0	1	1	0	0	0	0	0	0	0	0	0	0	0	0	0	0	0	0	0	1	4	1
B	3	2018-11-30	14	403	2018-08-18	40x40x10	Datos inservibles, volver a solicitar			10	413	530	47	0	1	1	2	1	0	0	1	0	0	0	2	0	0	0	1	0	0	0	0	1	0	0	0	1	0	0	0	0	0	0	0	0	1	0	0
B	3	2018-11-30	14	944	2018-08-07	40x40x10	Datos inservibles, volver a solicitar			11	404	950	44	1	0	2	0	0	0	0	0	0	1	0	1	0	0	1	0	0	0	0	0	0	0	0	0	0	0	0	0	0	0	0	0	0	0	0	1
B	3	2018-11-30	14	577	2018-08-24	40x40x10	Datos inservibles, volver a solicitar			12	406	207	29	1	0	2	2	2	1	0	2	0	0	0	2	0	1	0	2	0	1	0	0	0	0	0	1	0	0	0	0	0	0	1	0	0	0	0	1
B	3	2018-11-30	14	577	2018-08-24	40x40x10	Datos inservibles, volver a solicitar			13	406	131	25	3	1	1	1	1	0	0	0	0	0	0	1	0	1	1	0	0	0	0	0	0	0	0	1	1	0	0	0	0	0	0	0	0	0	0	0
B	3	2018-11-30	14	403	2018-08-18	40x40x10	Datos inservibles, volver a solicitar			14	413	279	32	3	0	0	0	0	0	0	0	0	0	0	2	0	1	1	0	0	0	0	0	0	0	0	0	0	0	0	0	0	0	0	0	0	0	2	0
B	3	2018-11-30	14	403	2018-08-18	40x40x10	Datos inservibles, volver a solicitar			15	413	123	22	3	0	0	0	0	0	0	1	0	0	0	2	0	1	1	0	0	0	0	0	0	0	0	0	0	0	0	3	3	0	0	0	0	0	0	0
B	3	2018-12-07	15	1034	2018-08-07	40x40x10	Sin datos			1	404	1074	47	0	0	1	2	1	1	0	1	0	0	0	1	0	0	0	0	0	0	0	0	0	0	0	0	0	0	0	0	0	0	1	0	0	1	0	0
B	3	2018-12-07	15	1034	2018-08-07	40x40x10	Sin datos			2	404	978	43	0	0	0	2	1	0	0	0	0	0	0	1	0	0	0	0	0	0	0	0	0	0	0	0	0	0	0	0	0	0	1	0	0	1	0	0
B	3	2018-12-07	15	1034	2018-08-07	40x40x10	Sin datos			3	404	578	38	0	0	0	2	1	1	0	1	2	0	1	1	0	0	0	0	0	0	0	0	0	0	0	0	0	0	0	0	0	0	0	0	0	1	0	0
B	3	2018-12-07	15	790	2018-08-24	40x40x10	Sin datos			4	406	730	39	0	0	0	2	2	1	0	1	0	0	1	2	0	0	0	1	0	0	0	0	0	0	0	0	0	0	0	0	0	0	0	0	0	1	0	0
B	3	2018-12-07	15	790	2018-08-24	40x40x10	Sin datos			5	406	860	41	0	0	0	2	2	1	0	1	0	0	1	1	0	0	0	0	0	0	0	0	0	0	0	0	0	0	0	0	0	0	0	0	0	1	0	0
B	3	2018-12-07	15	790	2018-08-24	40x40x10	Sin datos			6	406	855	42	0	0	0	2	2	1	0	1	2	0	1	1	0	0	0	0	0	0	0	0	0	0	0	0	0	0	0	0	0	0	1	0	0	1	0	0
B	3	2018-12-07	15	790	2018-08-24	40x40x10	Sin datos			7	406	670	38	0	0	0	2	2	1	0	1	0	0	1	1	0	0	0	2	0	0	0	0	0	0	0	0	0	0	1	0	0	0	1	0	0	1	0	0
B	3	2018-12-07	15	698	2018-08-18	40x40x10	Sin datos			8	413	745	40	0	0	0	2	1	1	0	1	0	0	1	2	0	0	0	2	0	0	0	0	0	0	0	0	0	0	0	0	0	0	1	0	0	1	0	0
B	3	2018-12-07	15	698	2018-08-18	40x40x10	Sin datos			9	413	106	22	0	0	0	1	1	1	0	0	0	0	1	0	0	0	0	0	0	0	0	0	0	0	0	0	0	0	0	0	0	0	0	0	0	0	0	0
B	3	2018-12-07	15	698	2018-08-18	40x40x10	Sin datos			10	413	759	40	0	0	1	2	0	0	0	1	0	0	1	2	0	0	0	2	0	0	0	0	0	0	0	0	0	0	0	0	0	0	1	0	0	1	0	0
B	3	2018-12-07	15	1034	2018-08-07	40x40x10	Sin datos			11	404	983	42	1	0	0	1	0	0	0	0	0	0	1	1	0	0	0	1	0	0	0	0	0	0	1	0	0	0	0	0	0	0	1	0	1	1	0	0
B	3	2018-12-07	15	1034	2018-08-07	40x40x10	Sin datos			12	404	1064	44	2	0	0	1	1	0	0	0	0	0	0	1	0	0	1	0	0	0	0	0	0	0	0	0	0	0	0	0	0	0	0	0	0	1	0	0
B	3	2018-12-07	15	790	2018-08-24	40x40x10	Sin datos			13	406	969	42	2	0	0	0	1	0	0	2	0	0	1	1	0	0	0	0	0	0	0	0	0	0	3	0	0	0	0	0	1	1	1	0	0	0	0	0
B	3	2018-12-07	15	790	2018-08-24	40x40x10	Sin datos			14	406	512	28	0	0	0	0	1	0	0	0	0	0	1	1	0	0	0	0	0	0	0	0	0	0	0	0	0	0	0	0	1	0	0	0	0	0	0	0
B	3	2018-12-07	15	698	2018-08-18	40x40x10	Sin datos			15	413	732	41	2	0	0	0	0	0	0	0	0	0	0	1	0	0	0	0	0	0	0	0	0	0	0	0	0	0	0	0	1	0	0	0	0	1	0	0
B	3	2018-12-14	16	862	2018-08-07	40x40x10	Sin datos			1	404	1198	45	0	0	0	2	1	0	0	0	0	0	0	1	0	0	0	1	0	0	0	0	0	0	1	0	0	0	0	0	0	0	1	0	0	1	0	0
B	3	2018-12-14	16	862	2018-08-07	40x40x10	Sin datos			2	404	1397	46	0	0	1	2	1	0	0	1	0	0	0	1	0	0	0	1	0	0	0	0	0	0	0	0	0	0	0	0	0	0	1	0	0	1	0	0
B	3	2018-12-14	16	862	2018-08-07	40x40x10	Sin datos			3	404	1218	46	0	0	0	2	1	0	0	1	0	0	0	1	0	0	0	0	0	0	0	0	0	0	0	0	0	0	0	0	0	0	1	0	0	1	0	0
B	3	2018-12-14	16	1108	2018-08-24	40x40x10	Sin datos			4	406	920	43	0	1	0	2	1	0	0	0	2	0	1	1	0	0	0	1	0	0	0	0	0	0	0	0	0	0	0	0	0	0	1	0	0	1	0	0
B	3	2018-12-14	16	1108	2018-08-24	40x40x10	Sin datos			5	406	804	42	0	1	0	2	1	0	0	0	0	0	0	1	0	0	0	1	0	0	0	0	0	0	0	0	0	0	0	0	0	0	1	0	0	1	0	0
B	3	2018-12-14	16	1108	2018-08-24	40x40x10	Sin datos			6	406	816	42	0	0	0	2	1	0	0	0	0	0	0	1	0	0	0	1	0	0	0	0	0	0	0	0	0	0	0	0	0	0	1	0	0	1	0	0
B	3	2018-12-14	16	764	2018-08-24	40x40x10	Sin datos			7	406	994	45	0	0	0	2	1	0	0	0	0	0	1	2	0	0	0	1	0	0	0	0	0	0	0	0	0	0	0	0	0	0	1	0	0	1	0	0
B	3	2018-12-14	16	764	2018-08-18	40x40x10	Sin datos			8	413	849	41	0	0	0	2	2	0	0	0	0	0	1	2	0	0	0	2	0	0	0	0	0	0	0	0	0	0	0	0	0	0	1	0	0	1	0	0
B	3	2018-12-14	16	764	2018-08-18	40x40x10	Sin datos			9	413	1034	45	0	0	0	2	1	0	0	0	0	0	1	2	0	0	0	0	0	0	0	0	0	0	0	0	0	0	0	0	0	0	1	0	0	1	0	0
B	3	2018-12-14	16	764	2018-08-18	40x40x10	Sin datos			10	413	737	42	0	0	0	2	1	0	0	0	0	0	1	2	0	0	0	1	0	0	0	0	0	0	0	0	0	0	0	0	0	1	1	0	0	1	0	0
B	3	2018-12-14	16	862	2018-08-07	40x40x10	Sin datos			11	404	682	41	3	0	1	1	0	0	0	0	0	0	1	1	0	0	0	1	0	0	0	0	0	0	2	1	0	0	0	3	3	0	1	0	0	0	0	0
B	3	2018-12-14	16	862	2018-08-07	40x40x10	Sin datos			12	404	662	42	3	0	0	0	3	0	0	0	0	0	1	1	0	0	0	1	0	0	0	0	0	1	3	3	0	0	0	1	2	1	1	0	0	0	2	0
B	3	2018-12-14	16	1108	2018-08-24	40x40x10	Sin datos			13	406	780	41	0	0	1	0	1	0	0	1	0	0	1	1	0	0	0	2	0	0	0	0	0	0	1	0	0	0	0	0	0	0	1	0	0	0	0	0
B	3	2018-12-14	16	1108	2018-08-24	40x40x10	Sin datos			14	406	590	37	0	0	0	0	1	0	0	0	2	0	1	1	0	0	0	1	0	1	0	0	0	0	3	0	0	0	0	0	1	3	3	0	0	0	0	0
B	3	2018-12-14	16	764	2018-08-18	40x40x10	Sin datos			15	413	915	43	3	0	0	1	2	0	0	0	0	0	1	1	0	0	0	1	0	0	1	0	0	0	3	2	0	0	0	0	2	2	3	0	0	0	1	1
B	3	2018-12-21	17	1176	2018-08-07	40x40x10	Sin datos			1	404	1306	46	0	0	0	2	0	0	0	0	4	0	1	1	0	0	0	1	0	0	0	0	0	0	0	0	0	0	0	0	0	0	1	0	0	1	0	1
B	3	2018-12-21	17	1176	2018-08-07	40x40x10	Sin datos			2	404	1350	47	0	0	0	1	0	0	0	0	2	0	0	1	0	0	0	1	0	0	0	0	0	0	0	0	0	0	1	0	0	0	1	0	0	1	0	0
B	3	2018-12-21	17	1176	2018-08-07	40x40x10	Sin datos			3	404	1042	44	0	0	1	1	0	0	0	0	0	0	1	1	0	0	0	0	0	0	0	0	0	0	1	0	0	0	1	0	0	0	1	0	0	1	0	0
B	3	2018-12-21	17	936	2018-08-24	40x40x10	Sin datos			4	406	833	42	0	0	0	2	0	1	0	0	2	0	1	1	0	0	0	1	0	0	0	0	0	0	0	0	0	0	0	0	0	0	0	0	0	0	0	0
B	3	2018-12-21	17	936	2018-08-24	40x40x10	Sin datos			5	406	417	33	0	0	0	0	0	0	0	0	0	0	0	1	0	0	0	0	0	0	0	0	0	0	0	0	0	0	0	0	0	0	1	0	0	1	0	0
B	3	2018-12-21	17	936	2018-08-24	40x40x10	Sin datos			6	406	757	41	0	0	0	2	0	1	0	2	2	0	0	1	0	0	0	0	0	0	0	0	0	0	0	0	0	0	1	0	0	1	1	0	0	0	0	1
B	3	2018-12-21	17	841	2018-08-18	40x40x10	Sin datos			7	413	655	39	0	0	0	1	0	1	0	0	0	0	1	2	0	0	0	0	0	0	0	0	0	0	0	0	0	0	0	0	0	0	0	0	0	1	0	0
B	3	2018-12-21	17	841	2018-08-18	40x40x10	Sin datos			8	413	794	42	0	0	0	2	0	1	0	2	2	0	1	2	0	0	0	0	0	0	0	0	0	0	1	0	0	0	0	0	0	0	1	0	0	0	0	0
B	3	2018-12-21	17	841	2018-08-18	40x40x10	Sin datos			9	413	708	38	0	0	1	1	0	0	0	0	2	0	0	1	0	0	0	0	0	0	0	0	0	0	0	0	0	0	0	0	0	0	0	0	0	0	0	0
B	3	2018-12-21	17	841	2018-08-18	40x40x10	Sin datos			10	413	916	45	0	0	0	0	1	1	0	0	2	0	0	2	0	0	0	1	0	0	0	0	0	0	0	0	0	0	0	0	0	0	0	0	0	1	0	0
B	3	2018-12-21	17	1176	2018-08-07	40x40x10	Sin datos			11	404	1035	44	3	0	0	1	0	0	0	0	2	0	0	1	0	0	0	1	0	0	0	0	3	0	3	0	0	0	0	0	2	0	1	0	0	1	0	0
B	3	2018-12-21	17	1176	2018-08-07	40x40x10	Sin datos			12	404	411	31	3	0	0	1	0	0	0	0	2	0	1	2	1	1	0	1	0	0	0	0	0	0	3	1	0	0	1	1	3	0	1	0	0	0	0	0
B	3	2018-12-21	17	841	2018-08-18	40x40x10	Sin datos			13	413	668	39	0	0	0	0	1	0	0	0	2	0	1	2	0	0	0	0	0	0	0	0	0	0	0	0	0	0	0	0	0	0	1	0	0	0	0	0
B	3	2018-12-21	17	841	2018-08-18	40x40x10	Sin datos			14	413	309	30	0	0	0	0	2	2	0	0	0	0	0	2	0	0	0	0	0	0	0	0	0	0	3	0	0	0	0	0	0	0	0	0	0	0	0	0
B	3	2018-12-28	18	1257	2018-08-07	40x40x10	Sin datos			1	404	1225	47	0	0	1	2	1	0	0	0	0	0	1	1	0	0	0	2	0	0	0	0	0	0	0	0	0	0	0	0	0	0	1	0	0	1	0	0
B	3	2018-12-28	18	1257	2018-08-07	40x40x10	Sin datos			2	404	987	45	0	0	1	2	1	0	0	0	0	0	1	1	0	0	0	1	0	0	0	0	0	0	0	0	0	0	0	0	0	0	1	0	0	1	0	0
B	3	2018-12-28	18	1257	2018-08-07	40x40x10	Sin datos			3	404	891	44	0	1	0	2	1	0	0	0	0	0	0	1	0	0	0	0	0	0	0	0	0	0	3	0	1	0	0	0	0	0	1	0	0	1	0	0
B	3	2018-12-28	18	1015	2018-08-24	40x40x10	Sin datos			4	406	1119	46	0	0	0	2	1	0	0	0	0	0	0	2	0	0	0	0	0	0	0	0	0	0	0	0	0	0	0	0	0	1	1	0	0	1	0	0
B	3	2018-12-28	18	1015	2018-08-24	40x40x10	Sin datos			5	406	1077	44	0	1	1	2	1	0	0	0	0	0	0	2	0	0	0	0	0	1	0	0	0	0	0	0	0	0	0	0	0	0	1	0	0	1	0	0
B	3	2018-12-28	18	1015	2018-08-24	40x40x10	Sin datos			6	406	990	43	0	0	1	1	1	1	0	0	0	0	0	2	0	0	0	0	0	0	0	0	0	0	0	0	0	0	0	0	0	0	1	0	0	1	0	0
B	3	2018-12-28	18	1015	2018-08-24	40x40x10	Sin datos			7	406	1011	43	0	0	1	1	1	0	0	0	0	0	1	1	0	0	0	1	0	0	0	0	0	0	0	0	0	0	0	0	0	0	1	0	0	1	0	0
B	3	2018-12-28	18	923	2018-08-18	40x40x10	Sin datos			8	413	813	42	0	0	0	1	1	1	0	0	0	0	1	2	0	0	0	0	0	0	0	0	0	0	1	0	0	0	0	0	0	0	1	0	0	1	0	0
B	3	2018-12-28	18	923	2018-08-18	40x40x10	Sin datos			9	413	1121	46	0	0	0	2	1	1	0	0	0	0	1	2	0	0	0	1	0	0	0	0	0	0	1	0	0	0	0	0	0	0	1	0	0	1	0	0
B	3	2018-12-28	18	923	2018-08-18	40x40x10	Sin datos			10	413	808	40	0	0	0	2	1	1	0	0	0	0	0	2	0	0	0	1	0	0	0	0	0	0	0	0	0	0	0	0	0	1	1	0	0	1	0	0
B	3	2018-12-28	18	1257	2018-08-07	40x40x10	Sin datos			11	404	1459	49	2	0	0	1	0	0	0	0	0	0	0	1	0	0	0	0	1	0	0	0	0	0	3	0	0	0	0	0	0	2	3	0	0	0	1	0
B	3	2018-12-28	18	1257	2018-08-07	40x40x10	Sin datos			12	404	131	49	0	0	0	0	0	0	0	2	0	0	0	1	0	0	0	1	0	0	0	0	0	0	0	0	0	0	0	0	0	0	1	0	0	1	0	0
B	3	2018-12-28	18	1015	2018-08-24	40x40x10	Sin datos			13	406	717	41	0	0	0	0	0	0	3	2	0	0	0	1	0	0	0	1	0	0	0	0	0	0	0	0	0	0	0	0	0	0	0	0	0	0	1	0
B	3	2018-12-28	18	923	2018-08-18	40x40x10	Sin datos			14	413	993	44	0	0	0	0	1	1	0	0	0	0	0	2	0	0	0	2	1	0	0	0	0	0	2	0	0	0	0	0	0	0	1	0	0	0	1	0
B	3	2018-12-28	18	923	2018-08-18	40x40x10	Sin datos			15	413	120	20	2	0	0	0	2	0	0	0	0	0	0	0	0	0	0	0	0	0	0	0	0	0	2	0	0	0	0	0	0	0	0	0	0	0	0	0
B	3	2019-01-04	19	1257	2018-08-07	40x40x10	Sin datos			1	404	1346	50	0	1	0	2	1	1	0	1	5	0	0	1	0	0	0	0	0	0	0	0	0	0	0	0	0	0	0	0	0	0	0	0	0	1	0	0
B	3	2019-01-04	19	1257	2018-08-07	40x40x10	Sin datos			2	404	1220	48	0	1	0	2	1	1	0	1	1	0	0	1	0	0	1	0	0	0	0	0	0	0	0	0	0	0	0	0	0	0	0	0	0	1	0	0
B	3	2019-01-04	19	1257	2018-08-07	40x40x10	Sin datos			3	404	1136	38	0	1	0	2	0	1	0	1	0	0	0	1	0	0	1	0	0	0	0	0	0	0	0	0	1	0	0	0	0	0	0	0	0	1	0	1
B	3	2019-01-04	19	1015	2018-08-07	40x40x10	Sin datos			4	404	1400	50	0	2	1	0	0	0	0	2	1	0	0	1	0	0	1	0	0	0	0	0	0	0	0	0	1	0	0	0	0	0	0	0	0	1	0	1
B	3	2019-01-04	19	1015	2018-08-24	40x40x10	Sin datos			5	406	812	40	0	0	0	2	1	1	0	1	1	0	0	2	0	0	1	1	0	1	0	0	0	0	0	0	1	0	0	0	0	0	0	0	0	1	4	0
B	3	2019-01-04	19	1015	2018-08-24	40x40x10	Sin datos			6	406	1000	42	0	0	0	1	1	1	0	2	0	1	1	2	0	0	1	1	0	0	0	0	0	0	0	0	0	0	1	0	0	0	0	0	0	1	3	1
B	3	2019-01-04	19	1015	2018-08-24	40x40x10	Sin datos			7	406	1248	55	0	2	0	2	1	1	0	2	5	0	1	2	0	0	1	0	0	0	0	0	0	0	0	0	1	0	0	0	0	0	0	0	0	1	0	1
B	3	2019-01-04	19	923	2018-08-18	40x40x10	Sin datos			8	413	1260	43	0	2	0	1	0	1	0	1	0	0	0	1	0	0	1	1	0	0	0	0	0	0	0	0	0	0	0	0	0	0	0	0	0	1	0	1
B	3	2019-01-04	19	923	2018-08-18	40x40x10	Sin datos			9	413	1255	44	0	0	0	2	0	1	0	1	5	0	0	1	0	0	1	1	0	0	0	0	0	0	0	0	1	0	0	0	0	0	0	0	0	1	0	1
B	3	2019-01-04	19	923	2018-08-18	40x40x10	Sin datos			10	413	1041	40	0	0	0	2	0	1	0	1	5	0	0	1	0	0	1	0	0	0	0	0	0	0	0	0	0	0	0	0	0	0	1	0	0	1	3	2
B	3	2019-01-04	19	1257	2018-08-07	40x40x10	Sin datos			11	404	1330	48	2	0	0	0	1	0	0	0	5	0	2	1	0	0	0	0	0	1	0	0	1	0	3	1	0	0	0	0	0	1	3	0	0	0	2	0
B	3	2019-01-04	19	1257	2018-08-24	40x40x10	Sin datos			12	406	1130	48	2	0	0	0	1	3	2	2	5	0	0	1	1	1	1	0	0	0	0	0	0	0	0	0	0	0	0	0	0	0	0	0	0	0	1	0
B	3	2019-01-04	19	1015	2018-08-24	40x40x10	Sin datos			13	406	1150	45	3	0	0	0	2	0	0	2	5	0	0	1	0	0	0	0	0	2	0	0	1	0	3	1	0	0	0	0	0	2	3	0	0	0	2	2
B	3	2019-01-04	19	923	2018-08-24	40x40x10	Sin datos			14	406	508	35	2	0	0	1	2	0	0	1	0	0	0	1	0	1	1	0	0	0	0	0	0	0	0	0	0	0	0	0	0	0	2	0	0	0	4	0
B	3	2019-01-04	19	923	2018-08-18	40x40x10	Sin datos			15	413	819	34	2	0	0	0	0	0	0	0	0	0	3	2	0	0	0	0	0	1	1	0	0	0	3	0	0	0	0	0	0	1	2	0	0	1	2	1
B	3	2019-01-11	20	1403	2018-08-07	40x40x10	Sin datos			1	404	1334	44	0	0	1	2	0	1	0	2	5	0	0	1	0	0	1	0	0	0	0	0	0	0	0	0	1	0	0	0	0	0	0	0	0	1	3	1
B	3	2019-01-11	20	1403	2018-08-07	40x40x10	Sin datos			2	404	1134	40	0	0	0	1	0	1	0	1	1	0	0	1	0	0	1	1	0	0	0	0	0	0	0	0	0	0	0	0	0	0	1	0	0	0	0	0
B	3	2019-01-11	20	1403	2018-08-07	40x40x10	Sin datos			3	404	1300	41	0	0	0	1	0	0	0	2	1	0	0	1	0	0	0	0	0	0	0	0	0	0	0	0	1	0	1	0	0	0	1	0	0	1	0	1
B	3	2019-01-11	20	1157	2018-08-24	40x40x10	Sin datos			4	406	1190	48	0	0	1	2	1	0	0	0	1	0	0	1	0	0	0	0	0	1	0	0	0	0	0	0	0	0	1	0	0	0	0	0	0	1	4	1
B	3	2019-01-11	20	1157	2018-08-24	40x40x10	Sin datos			5	406	1346	49	0	0	1	1	1	1	0	1	1	0	2	1	0	0	0	1	0	0	0	0	0	0	0	0	0	0	0	0	0	0	0	0	0	0	0	0
B	3	2019-01-11	20	1157	2018-08-24	40x40x10	Sin datos			6	406	1210	45	0	0	1	1	1	1	0	1	1	0	0	1	0	0	0	1	0	0	0	1	0	0	0	0	1	0	0	0	0	0	1	0	0	1	0	0
B	3	2019-01-11	20	1157	2018-08-24	40x40x10	Sin datos			7	406	1286	40	0	0	2	2	0	1	0	0	0	0	2	1	0	0	1	0	0	0	0	0	0	0	0	0	0	0	0	0	0	0	0	0	0	1	0	1
B	3	2019-01-11	20	1072	2018-08-18	40x40x10	Sin datos			8	413	993	35	0	0	2	2	0	0	0	1	1	0	0	2	0	0	0	0	0	0	0	0	0	0	0	0	0	0	0	0	0	0	1	0	0	1	0	1
B	3	2019-01-11	20	1072	2018-08-18	40x40x10	Sin datos			9	413	800	35	0	0	1	2	0	0	0	1	1	0	2	2	0	0	0	0	0	0	0	0	0	0	0	0	0	0	0	0	0	0	0	0	0	1	4	1
B	3	2019-01-11	20	1072	2018-08-18	40x40x10	Sin datos			10	413	920	44	0	0	1	2	1	0	0	1	1	0	2	2	0	0	0	1	0	1	0	0	0	0	0	0	0	0	0	0	0	0	0	0	0	1	4	1
B	3	2019-01-11	20	1403	2018-08-07	40x40x10	Sin datos			11	404	377	32	2	0	2	1	1	1	0	1	2	0	0	1	0	0	0	0	0	1	0	0	0	0	1	0	0	0	0	0	0	1	0	0	0	1	0	0
B	3	2019-01-11	20	1403	2018-08-07	40x40x10	Sin datos			12	404	864	42	1	0	0	0	1	0	0	0	0	0	0	1	0	1	1	0	0	0	0	0	0	2	0	2	0	0	0	0	3	0	0	0	0	1	1	0
B	3	2019-01-18	21	1507	2018-08-07	40x40x10	Sin datos			1	404	1761	53	0	0	2	0	1	1	0	1	1	0	0	1	0	0	1	1	0	0	0	0	0	0	0	0	1	0	1	0	0	0	1	0	0	1	0	0
B	3	2019-01-18	21	1507	2018-08-07	40x40x10	Sin datos			2	404	1484	52	1	0	1	2	0	0	0	0	0	0	0	1	0	0	0	1	0	0	0	0	0	0	0	0	1	0	0	0	0	0	1	0	0	1	0	0
B	3	2019-01-18	21	1507	2018-08-07	40x40x10	Sin datos			3	404	1526	52	0	1	0	2	0	0	0	2	0	0	0	1	0	0	1	0	0	0	0	0	0	0	0	0	1	0	0	0	0	1	1	0	0	1	2	1
B	3	2019-01-18	21	1507	2018-08-07	40x40x10	Sin datos			4	404	1352	51	0	0	0	2	1	0	0	2	0	0	0	1	0	0	0	1	0	0	0	0	0	0	1	0	1	0	0	0	0	1	0	0	0	1	4	1
B	3	2019-01-18	21	1229	2018-08-24	40x40x10	Sin datos			5	406	1245	45	1	0	0	2	1	0	0	0	0	0	0	1	0	0	0	1	0	0	0	0	0	0	0	0	1	0	0	0	0	0	0	0	0	1	0	0
B	3	2019-01-18	21	1229	2018-08-24	40x40x10	Sin datos			6	406	870	41	1	1	0	2	0	0	0	1	0	0	0	1	0	0	1	0	0	0	0	0	0	0	1	0	1	0	0	0	0	0	0	0	0	1	0	0
B	3	2019-01-18	21	1229	2018-08-24	40x40x10	Sin datos			7	406	1820	51	1	1	1	2	0	1	0	1	0	0	0	1	0	0	1	0	0	0	0	0	0	0	0	0	1	0	0	0	0	1	1	0	0	1	2	1
B	3	2019-01-18	21	1138	2018-08-18	40x40x10	Sin datos			8	413	1378	48	1	1	0	0	1	0	0	1	0	0	0	0	0	0	0	1	0	0	0	0	0	0	0	0	1	0	0	0	0	0	1	0	0	1	2	1
B	3	2019-01-18	21	1138	2018-08-18	40x40x10	Sin datos			9	413	1320	45	1	0	0	0	0	0	0	1	0	0	0	1	0	0	0	1	0	0	0	0	0	0	0	0	1	0	0	0	0	0	0	0	0	1	0	0
B	3	2019-01-18	21	1138	2018-08-18	40x40x10	Sin datos			10	413	557	36	2	0	0	1	0	0	0	2	0	0	3	2	0	0	0	1	0	0	0	0	0	0	0	0	1	0	1	0	1	0	1	0	0	1	0	0
B	3	2019-01-18	21	1229	2018-08-24	40x40x10	Sin datos			11	406	998	40	0	0	0	1	0	1	0	0	4	0	0	1	0	1	1	0	0	0	0	1	0	0	0	0	1	0	0	0	0	0	0	0	0	0	0	0
B	3	2019-01-18	21	1229	2018-08-24	40x40x10	Sin datos			12	406	1264	45	0	0	0	1	3	1	1	1	0	0	0	1	0	1	1	0	0	0	0	0	0	0	0	0	1	0	0	0	0	1	1	0	0	0	0	0
B	3	2019-01-18	21	1138	2018-08-18	40x40x10	Sin datos			13	413	1376	48	1	0	0	1	1	0	1	1	0	0	0	2	0	1	0	1	0	0	0	1	0	0	1	0	1	0	0	0	0	1	1	0	0	1	0	0
B	3	2019-01-18	21	1138	2018-08-18	40x40x10	Sin datos			14	413	1113	42	1	0	0	1	1	0	0	1	0	0	3	2	1	1	1	1	0	0	0	0	0	0	0	0	1	0	0	0	0	0	1	0	0	1	2	1
B	3	2019-01-18	21	1138	2018-08-18	40x40x10	Sin datos			15	413	975	40	1	0	0	0	3	0	0	0	0	0	0	1	1	1	0	1	0	0	0	0	0	0	0	0	1	0	0	0	0	0	0	0	0	1	0	0
B	3	2019-01-25	22	1465	2018-08-07	40x40x10	Sin datos			1	404	1980	53	1	0	0	2	1	0	0	2	0	0	0	1	0	0	1	0	0	0	0	0	0	0	0	0	1	0	0	0	0	0	0	0	0	1	4	0
B	3	2019-01-25	22	1465	2018-08-07	40x40x10	Sin datos			2	404	1235	48	1	1	0	1	1	0	0	0	0	0	0	1	0	0	0	1	0	0	0	0	0	0	0	0	1	0	0	0	0	0	1	0	0	1	0	0
B	3	2019-01-25	22	1465	2018-08-07	40x40x10	Sin datos			3	404	1920	54	1	0	0	2	1	0	0	1	0	0	0	1	0	0	1	1	0	0	0	0	0	0	0	0	1	0	0	0	0	0	0	0	0	1	0	0
B	3	2019-01-25	22	1314	2018-08-24	40x40x10	Sin datos			4	406	126	46	0	1	0	1	1	0	0	1	0	0	0	1	0	0	1	0	0	0	0	0	0	0	0	0	1	0	0	0	0	0	0	0	0	1	0	0
B	3	2019-01-25	22	1314	2018-08-24	40x40x10	Sin datos			5	406	915	44	0	0	0	1	1	0	0	0	0	0	0	1	0	0	0	1	0	0	0	0	0	0	0	0	1	0	0	0	0	0	0	0	0	1	2	0
B	3	2019-01-25	22	1314	2018-08-24	40x40x10	Sin datos			6	406	1850	49	0	0	0	1	1	0	0	1	0	0	0	1	0	0	1	1	0	0	0	0	0	0	0	0	1	0	0	0	0	0	0	0	0	1	0	0
B	3	2019-01-25	22	1314	2018-08-24	40x40x10	Sin datos			7	406	1170	46	0	0	0	1	1	0	0	0	0	0	0	1	0	0	1	1	0	0	0	0	0	0	0	0	1	0	0	0	0	0	0	0	0	1	0	0
B	3	2019-01-25	22	1249	2018-08-18	40x40x10	Sin datos			8	413	1185	45	0	1	0	2	1	0	0	0	0	0	3	2	0	0	0	2	0	0	0	0	0	0	0	0	1	0	1	0	0	0	0	0	0	1	2	1
B	3	2019-01-25	22	1249	2018-08-18	40x40x10	Sin datos			9	413	1625	49	0	1	0	2	1	0	0	0	0	0	0	2	0	0	0	2	0	0	0	0	0	0	0	0	1	0	0	0	0	0	0	0	0	1	4	1
B	3	2019-01-25	22	1249	2018-08-18	40x40x10	Sin datos			10	413	1415	49	0	1	0	2	1	0	0	0	0	0	3	2	0	0	1	2	0	0	0	0	0	0	0	0	1	0	0	0	0	0	0	0	0	1	0	0
B	3	2019-01-25	22	1249	2018-08-18	40x40x10	Sin datos			11	413	1110	45	1	0	0	2	1	0	0	2	1	0	3	2	0	0	0	0	0	0	0	0	0	0	0	0	1	0	0	0	0	1	1	0	0	1	0	0
B	3	2019-02-01	23	1740	2018-08-07	40x40x10	Sin datos			1	404	1877	53	0	0	0	1	0	1	0	1	1	0	2	1	0	0	1	1	0	0	0	0	0	0	0	0	0	0	0	0	0	0	0	0	0	1	0	0
B	3	2019-02-01	23	1740	2018-08-07	40x40x10	Sin datos			2	404	1434	48	0	0	2	2	0	1	0	0	5	0	2	1	0	0	1	1	2	0	0	0	0	0	2	0	1	0	0	0	0	1	1	0	0	1	0	0
B	3	2019-02-01	23	1740	2018-08-07	40x40x10	Sin datos			3	404	1776	48	0	0	1	2	0	0	0	0	5	0	0	2	0	0	1	2	0	0	0	0	0	0	0	0	1	0	0	0	0	0	0	0	0	1	0	0
B	3	2019-02-01	23	1513	2018-08-24	40x40x10	Sin datos			4	406	1623	46	0	0	1	2	0	0	0	1	0	0	2	1	0	0	1	0	0	0	0	0	0	0	0	0	0	0	0	0	0	0	1	0	0	1	0	0
B	3	2019-02-01	23	1513	2018-08-24	40x40x10	Sin datos			5	406	1591	44	0	0	1	2	0	1	0	3	1	0	0	1	0	0	1	0	0	0	0	0	0	0	0	0	0	0	0	0	0	0	0	0	0	1	3	1
B	3	2019-02-01	23	1513	2018-08-24	40x40x10	Sin datos			6	406	1661	47	0	0	1	2	0	0	0	0	0	0	0	1	0	0	1	0	0	0	0	0	0	0	0	0	1	0	0	0	0	0	0	0	0	1	0	1
B	3	2019-02-01	23	1513	2018-08-24	40x40x10	Sin datos			7	406	1555	46	0	0	1	1	0	1	0	0	0	0	0	1	0	0	1	0	0	0	0	0	0	1	0	1	0	0	0	0	0	0	0	1	0	0	0	0
B	3	2019-02-01	23	1460	2018-08-18	40x40x10	Sin datos			8	413	1470	45	0	0	1	1	0	0	0	0	1	0	0	2	0	0	1	1	0	0	0	0	0	0	0	0	0	0	0	0	0	0	0	0	0	1	0	0
B	3	2019-02-01	23	1460	2018-08-18	40x40x10	Sin datos			9	413	1634	44	0	0	1	1	0	1	0	1	6	0	0	2	0	0	1	1	0	0	0	0	0	0	0	0	0	0	0	0	0	1	1	0	0	0	0	0
B	3	2019-02-01	23	1460	2018-08-18	40x40x10	Sin datos			10	413	1534	43	0	0	1	1	0	1	0	0	1	0	2	2	0	0	0	0	0	0	0	0	0	0	0	0	1	0	0	0	0	0	0	0	0	1	0	0
B	3	2019-02-01	23	1740	2018-08-07	40x40x10	Sin datos			11	404	1734	45	1	0	0	0	0	0	0	1	0	0	0	1	0	1	1	1	0	0	0	0	0	1	0	1	1	0	0	0	1	0	0	0	0	0	0	0
B	3	2019-02-01	23	1740	2018-08-07	40x40x10	Sin datos			12	404	1989	51	0	1	1	0	2	3	0	1	1	0	0	1	0	0	0	0	0	0	0	0	0	0	0	0	0	0	0	0	0	0	0	0	0	0	0	0
B	3	2019-02-01	23	1740	2018-08-07	40x40x10	Sin datos			13	404	1780	48	0	0	0	0	2	2	0	1	1	0	0	1	0	0	0	0	0	0	0	0	0	0	0	0	0	0	0	0	0	0	0	0	0	0	4	1
B	3	2019-02-01	23	1460	2018-08-18	40x40x10	Sin datos			14	413	1505	46	1	0	0	0	0	1	0	1	0	0	0	2	0	0	0	0	0	0	0	0	0	0	1	0	0	0	0	0	0	1	2	0	0	0	1	1
B	3	2019-02-01	23	1460	2018-08-18	40x40x10	Sin datos			15	413	1487	46	1	0	1	0	0	1	0	1	0	0	0	2	0	0	0	0	0	0	0	0	0	0	1	0	0	0	0	0	0	0	1	0	0	0	2	0
B	3	2019-02-08	24	1738	2018-08-07	40x40x10	Sin datos			1	404	2515	56	0	0	0	2	0	2	0	1	1	0	3	1	0	0	1	0	0	0	0	0	1	0	0	0	1	0	0	0	0	0	0	0	0	1	0	1
B	3	2019-02-08	24	1738	2018-08-07	40x40x10	Sin datos			2	404	1636	52	0	0	0	2	0	1	0	0	1	0	0	1	0	0	1	0	0	0	0	0	0	0	0	0	0	0	0	0	0	0	0	0	0	1	0	1
B	3	2019-02-08	24	1738	2018-08-07	40x40x10	Sin datos			3	404	1205	52	0	0	0	2	0	1	0	3	0	0	3	1	0	0	1	0	0	0	0	0	0	0	0	0	0	0	0	0	0	0	0	0	0	1	0	1
B	3	2019-02-08	24	1606	2018-08-24	40x40x10	Sin datos			4	406	1269	48	0	0	1	1	0	1	0	1	0	0	0	1	0	0	0	0	0	0	0	0	1	0	0	0	0	0	0	0	0	0	0	0	0	1	0	0
B	3	2019-02-08	24	1606	2018-08-24	40x40x10	Sin datos			5	406	1643	55	0	0	1	1	1	2	0	3	1	0	0	1	0	0	0	0	0	0	0	0	0	0	0	0	0	0	0	0	0	1	1	0	0	1	0	0
B	3	2019-02-08	24	1606	2018-08-24	40x40x10	Sin datos			6	406	1962	55	0	2	1	1	1	1	0	1	5	0	0	1	0	0	1	0	0	0	0	0	0	0	0	0	1	0	0	0	0	1	1	0	0	1	3	1
B	3	2019-02-08	24	1606	2018-08-24	40x40x10	Sin datos			7	406	1228	50	0	0	1	0	0	1	0	1	5	0	0	1	0	0	0	0	0	0	0	0	1	0	1	0	0	0	0	0	0	0	1	0	0	1	0	0
B	3	2019-02-08	24	1513	2018-08-18	40x40x10	Sin datos			8	413	1920	53	0	0	0	2	0	1	0	0	5	0	0	2	0	0	1	0	0	0	0	0	0	0	0	0	1	0	0	0	0	0	1	0	0	1	0	1
B	3	2019-02-08	24	1513	2018-08-18	40x40x10	Sin datos			9	413	1295	47	0	0	0	2	1	1	0	1	1	0	0	2	0	0	1	0	0	0	0	0	1	0	0	0	1	0	0	0	0	0	1	0	0	1	4	1
B	3	2019-02-08	24	1513	2018-08-18	40x40x10	Sin datos			10	413	1394	48	0	0	1	1	0	1	0	3	1	0	0	2	0	0	1	0	0	0	0	0	0	0	0	0	0	0	0	0	0	0	0	0	0	0	0	1
B	3	2019-02-08	24	1738	2018-08-07	40x40x10	Sin datos			11	404	1630	53	0	0	0	3	1	0	0	0	0	0	0	1	0	0	1	0	1	1	0	0	0	0	1	0	0	0	1	0	0	1	0	0	0	1	0	0
B	3	2019-02-08	24	1606	2018-08-24	40x40x10	Sin datos			12	406	1720	50	0	0	1	1	0	0	0	1	1	0	0	1	0	0	0	0	1	1	0	2	0	0	2	0	0	0	0	0	0	1	2	0	0	1	0	1
B	3	2019-02-08	24	1606	2018-08-24	40x40x10	Sin datos			13	406	1467	50	1	0	0	0	1	0	0	1	0	0	2	1	0	0	1	1	0	1	0	0	0	0	1	1	1	0	0	0	0	1	1	0	0	0	0	0
B	3	2019-02-08	24	1513	2018-08-18	40x40x10	Sin datos			14	413	1600	48	0	1	0	0	1	0	0	1	0	0	3	2	0	0	0	1	1	0	0	0	0	0	2	0	0	0	1	0	0	1	2	0	0	1	2	1
B	3	2019-02-08	24	1513	2018-08-18	40x40x10	Sin datos			15	413	1243	50	1	0	0	0	0	0	0	0	0	0	0	2	0	1	1	3	0	0	0	0	0	0	0	0	0	0	0	0	0	0	0	0	0	0	2	0
B	3	2019-02-15	25	1900	2018-08-07	40x40x10	Sin datos			1	404	2343	55	0	1	0	2	1	0	0	0	0	0	0	1	0	0	1	1	0	0	0	0	0	0	0	0	1	0	0	0	0	0	0	0	0	1	2	1
B	3	2019-02-15	25	1900	2018-08-07	40x40x10	Sin datos			2	404	2265	54	0	0	0	1	1	0	0	0	0	0	0	1	0	0	1	1	0	0	0	0	0	0	0	0	1	0	0	0	0	0	1	0	0	1	2	1
B	3	2019-02-15	25	1900	2018-08-07	40x40x10	Sin datos			3	404	2310	50	0	0	0	1	2	1	0	2	0	0	0	1	0	0	1	1	0	0	1	1	1	0	0	0	1	0	0	0	0	1	1	0	0	1	4	0
B	3	2019-02-15	25	1900	2018-08-07	40x40x10	Sin datos			4	404	2188	51	0	1	0	1	0	0	0	1	0	0	0	1	0	0	1	1	0	0	0	0	0	0	0	0	1	0	0	0	0	0	0	0	0	1	0	0
B	3	2019-02-15	25	1700	2018-08-24	40x40x10	Sin datos			5	406	1876	50	0	1	1	0	0	0	0	0	0	0	0	1	0	0	1	0	0	0	0	0	0	0	0	0	1	0	0	0	0	0	0	0	0	1	0	1
B	3	2019-02-15	25	1700	2018-08-24	40x40x10	Sin datos			6	406	1657	48	0	0	0	1	0	0	0	0	0	0	0	1	0	0	1	1	0	0	0	0	0	0	0	0	1	0	0	0	0	1	1	0	0	1	2	1
B	3	2019-02-15	25	1700	2018-08-24	40x40x10	Sin datos			7	406	1766	52	0	1	1	1	0	0	0	0	0	0	0	1	0	0	1	0	0	0	0	1	1	0	0	0	1	0	0	0	0	0	0	0	0	1	0	0
B	3	2019-02-15	25	1700	2018-08-18	40x40x10	Sin datos			8	413	1990	52	0	0	0	0	0	1	0	1	0	0	0	2	0	0	1	0	0	0	0	0	0	0	0	0	1	0	0	0	0	0	1	0	0	1	0	0
B	3	2019-02-15	25	1700	2018-08-18	40x40x10	Sin datos			9	413	1866	51	0	0	0	0	0	1	0	0	0	0	0	2	0	0	1	1	0	0	0	0	0	0	0	0	1	0	0	0	0	0	1	0	0	1	0	0
B	3	2019-02-15	25	1700	2018-08-18	40x40x10	Sin datos			10	413	1744	52	0	1	0	1	1	0	0	0	0	0	0	2	0	0	1	1	0	0	0	0	0	0	0	0	1	0	0	0	0	0	1	0	0	1	0	0
B	3	2019-02-15	25	1900	2018-08-07	40x40x10	Sin datos			11	404	1925	50	2	0	1	1	1	0	0	0	0	0	0	1	0	0	0	1	1	0	0	0	0	0	0	0	0	0	0	0	0	0	1	0	0	1	2	1
B	3	2019-02-15	25	1700	2018-08-24	40x40x10	Sin datos			12	406	2015	53	2	1	0	1	1	0	0	0	0	0	0	2	0	0	1	1	1	0	0	0	0	0	0	0	1	0	0	0	0	0	0	0	0	1	2	1
B	3	2019-02-15	25	1700	2018-08-24	40x40x10	Sin datos			13	406	2321	52	2	1	1	1	1	0	0	0	0	0	0	2	0	1	1	1	0	0	0	0	0	1	1	0	1	0	1	0	0	0	1	0	0	1	0	0
B	3	2019-02-15	25	1700	2018-08-18	40x40x10	Sin datos			14	413	1545	43	1	0	1	1	1	0	0	0	0	0	1	2	0	1	1	1	1	0	0	1	1	1	1	1	1	0	1	3	3	0	1	0	0	0	3	1
B	3	2019-02-15	25	1700	2018-08-18	40x40x10	Sin datos			15	413	1433	40	1	1	0	1	1	0	0	0	0	0	1	2	0	1	1	1	1	0	0	0	0	0	0	1	1	0	1	3	3	0	1	0	0	0	3	1
B	3	2019-02-20	26	2018	2018-08-07	40x40x10	Sin datos			1	404	2134	56	0	0	1	1	1	0	0	1	5	0	0	1	0	0	1	1	0	1	1	0	0	0	0	0	0	0	1	0	0	1	1	0	0	1	2	1
B	3	2019-02-20	26	2018	2018-08-07	40x40x10	Sin datos			2	404	2003	56	0	0	1	2	1	1	0	1	5	0	0	1	0	0	1	1	0	0	1	0	0	0	0	0	0	0	1	0	0	1	1	0	0	1	0	0
B	3	2019-02-20	26	2018	2018-08-07	40x40x10	Sin datos			3	404	2141	56	0	0	1	2	1	1	0	1	1	0	0	1	0	0	0	1	0	1	0	0	0	0	0	0	0	0	0	0	0	0	1	0	0	1	0	0
B	3	2019-02-20	26	2018	2018-08-07	40x40x10	Sin datos			4	404	1978	55	0	0	0	2	0	1	1	0	4	0	0	1	0	0	1	1	0	0	0	0	0	0	0	0	1	0	0	0	0	0	1	0	0	1	0	0
B	3	2019-02-20	26	1770	2018-08-24	40x40x10	Sin datos			5	406	1776	50	1	0	0	3	1	1	0	0	0	0	0	1	0	0	1	1	0	1	0	0	0	0	0	0	1	0	1	0	0	0	0	0	0	1	3	1
B	3	2019-02-20	26	1770	2018-08-24	40x40x10	Sin datos			6	406	1815	56	1	0	0	1	1	0	0	1	4	0	0	1	0	0	1	0	0	1	0	0	0	0	0	0	0	0	0	0	0	1	0	0	0	1	0	0
B	3	2019-02-20	26	1770	2018-08-24	40x40x10	Sin datos			7	406	1832	54	0	0	0	0	0	0	0	0	0	0	0	1	0	0	0	1	0	1	0	0	0	0	0	0	0	0	0	0	0	0	1	0	0	1	0	0
B	3	2019-02-20	26	1774	2018-08-18	40x40x10	Sin datos			8	413	1993	57	1	0	0	1	1	1	1	1	5	0	0	2	0	0	0	1	0	1	0	0	0	0	0	0	0	0	1	0	0	0	1	0	0	1	4	1
B	3	2019-02-20	26	1774	2018-08-18	40x40x10	Sin datos			9	413	1843	54	1	0	0	1	0	1	0	1	5	0	0	2	0	0	0	1	0	0	0	0	0	0	0	0	0	0	0	0	0	0	0	0	0	1	2	1
B	3	2019-02-20	26	1774	2018-08-18	40x40x10	Sin datos			10	413	1766	53	0	0	0	1	0	0	0	1	1	0	0	2	0	0	1	1	0	0	0	1	0	0	0	0	0	0	0	0	0	1	1	0	0	1	1	1
B	3	2019-02-20	26	2018	2018-08-07	40x40x10	Sin datos			11	404	2044	45	0	0	0	0	0	0	0	0	0	0	2	1	3	0	0	1	0	0	0	0	0	0	0	0	0	0	0	0	0	0	0	0	0	0	2	0
B	3	2019-02-20	26	2018	2018-08-07	40x40x10	Sin datos			12	404	2101	47	0	0	2	0	1	1	1	1	0	0	2	1	0	0	0	0	0	0	0	0	0	0	0	1	1	0	0	0	0	0	1	0	0	1	4	1
B	3	2019-02-20	26	1770	2018-08-24	40x40x10	Sin datos			13	406	2265	41	1	0	0	1	1	1	0	0	2	0	0	1	0	0	0	1	0	0	0	0	1	0	2	0	1	0	0	0	2	0	0	0	0	1	2	0
B	3	2019-02-20	26	1770	2018-08-24	40x40x10	Sin datos			14	406	1674	40	1	1	2	1	1	1	1	1	0	0	2	0	0	0	1	0	0	0	0	0	0	0	0	0	0	0	0	0	0	0	1	0	0	0	0	0
B	3	2019-02-20	26	1774	2018-08-18	40x40x10	Sin datos			15	413	1855	42	1	0	1	0	0	0	0	0	0	0	0	0	0	0	0	0	0	0	0	0	0	0	0	0	0	0	0	0	0	0	1	0	0	0	2	0
B	4	2018-10-17	1	150	2018-09-08	30x30x15	Datos inservibles, volver a solicitar			1	101	150	24	0	0	0	0	0	0	0	0	0	0	2	2	0	0	0	0	0	0	0	0	0	0	0	0	0	0	0	0	0	0	0	0	0	1	0	0
B	4	2018-10-17	1	150	2018-09-08	30x30x15	Datos inservibles, volver a solicitar			2	101	100	22	0	0	0	0	0	0	0	0	0	0	0	2	0	0	0	0	0	0	0	0	0	0	0	0	0	0	0	0	0	0	0	0	0	1	0	0
B	4	2018-10-17	1	150	2018-09-08	30x30x15	Datos inservibles, volver a solicitar			3	101	150	22	0	0	0	0	0	0	0	0	0	0	2	2	0	0	0	0	0	0	0	0	0	0	0	0	0	0	0	0	0	0	0	0	0	1	0	0
B	4	2018-10-17	1	150	2018-09-08	30x30x15	Datos inservibles, volver a solicitar			4	103	150	23	0	0	0	0	1	0	0	0	0	0	0	2	0	0	0	0	0	0	0	0	0	0	0	0	0	0	0	0	0	0	0	0	0	1	0	0
B	4	2018-10-17	1	150	2018-09-08	30x30x15	Datos inservibles, volver a solicitar			5	103	100	22	0	0	0	0	1	0	0	0	0	0	0	2	0	0	0	0	0	0	0	0	0	0	0	0	0	0	0	0	0	0	0	0	0	1	0	0
B	4	2018-10-17	1	150	2018-09-08	30x30x15	Datos inservibles, volver a solicitar			6	103	150	26	0	0	0	0	1	0	0	0	0	0	0	2	0	0	0	0	0	0	0	0	0	0	0	1	0	0	0	0	0	0	0	0	0	1	0	0
B	4	2018-10-17	1	150	2018-09-08	30x30x15	Datos inservibles, volver a solicitar			7	103	110	24	0	0	0	0	1	0	0	0	0	0	0	2	0	0	0	0	0	0	0	0	0	0	0	0	0	0	0	0	0	0	0	0	0	0	0	0
B	4	2018-10-17	1	150	2018-09-08	30x30x15	Datos inservibles, volver a solicitar			8	109	250	23	0	0	0	0	1	0	0	0	0	0	0	2	0	0	0	0	0	0	0	0	0	0	0	0	0	0	0	0	0	0	0	0	0	1	0	0
B	4	2018-10-17	1	150	2018-09-08	30x30x15	Datos inservibles, volver a solicitar			9	109	300	23	0	0	0	0	1	0	0	0	0	0	0	2	0	0	0	0	0	0	0	0	0	0	0	1	0	0	0	0	0	0	0	0	0	1	0	0
B	4	2018-10-17	1	150	2018-09-08	30x30x15	Datos inservibles, volver a solicitar			10	109	200	25	0	0	0	0	1	0	0	0	0	0	0	1	0	0	0	0	0	0	0	0	0	0	0	0	0	0	0	0	0	0	0	0	0	1	0	0
B	4	2018-10-17	1	150	2018-09-08	30x30x15	Datos inservibles, volver a solicitar			11	103	100	23	0	0	0	0	1	0	0	0	1	0	0	2	0	0	0	0	0	0	0	0	0	0	1	0	0	0	0	0	0	0	0	0	0	1	0	0
B	4	2018-10-17	1	150	2018-09-08	30x30x15	Datos inservibles, volver a solicitar			12	103	100	20	0	0	0	0	0	0	0	0	0	0	0	2	0	0	0	0	0	0	0	0	0	0	1	0	0	0	0	0	0	0	0	0	0	1	0	0
B	4	2018-10-17	1	150	2018-09-08	30x30x15	Datos inservibles, volver a solicitar			13	103	150	22	0	0	0	0	0	0	0	0	0	0	0	2	0	0	0	0	0	0	0	0	0	0	0	0	0	0	0	0	1	0	0	0	0	0	0	0
B	4	2018-10-17	1	150	2018-09-08	30x30x15	Datos inservibles, volver a solicitar			14	101	100	24	0	0	0	0	0	0	0	0	0	0	0	2	0	0	0	0	2	0	0	0	0	0	0	0	0	0	0	0	0	0	1	0	0	1	1	0
B	4	2018-10-17	1	150	2018-09-08	30x30x15	Datos inservibles, volver a solicitar			15	109	100	23	0	0	0	0	1	0	0	0	0	0	3	2	0	0	0	2	0	0	0	0	0	0	1	1	0	0	0	0	0	0	1	0	0	0	0	0
B	4	2018-10-24	2	185	2018-09-08	30x30x15	Datos inservibles, volver a solicitar			1	101	170	25	2	0	0	0	3	0	0	0	2	0	0	2	0	0	1	0	0	2	0	0	0	0	0	1	0	0	0	0	1	1	3	0	0	1	0	0
B	4	2018-10-24	2	185	2018-09-08	30x30x15	Datos inservibles, volver a solicitar			2	101	190	25	2	0	1	0	3	0	0	1	0	0	0	0	0	0	1	0	0	0	0	0	0	0	0	1	0	0	0	0	1	1	3	0	0	1	0	0
B	4	2018-10-24	2	185	2018-09-08	30x30x15	Datos inservibles, volver a solicitar			3	101	140	23	2	0	0	0	3	0	0	1	2	0	0	0	0	0	1	0	0	1	0	0	0	0	0	2	0	0	1	0	1	0	2	0	0	1	0	0
B	4	2018-10-24	2	205	2018-09-08	30x30x15	Datos inservibles, volver a solicitar			4	109	260	28	1	0	0	0	3	0	0	1	0	0	0	2	0	0	1	0	0	0	0	0	0	0	0	1	0	0	0	0	0	1	1	0	0	1	0	0
B	4	2018-10-24	2	205	2018-09-08	30x30x15	Datos inservibles, volver a solicitar			5	109	210	26	2	1	0	0	2	0	0	0	1	0	0	0	0	0	1	0	0	0	0	0	0	0	0	1	0	0	1	0	0	1	1	0	0	1	0	0
B	4	2018-10-24	2	205	2018-09-08	30x30x15	Datos inservibles, volver a solicitar			6	109	140	27	2	0	0	0	2	0	0	0	1	0	0	2	0	0	0	0	1	1	0	0	0	0	1	1	0	0	0	0	0	1	3	0	0	1	0	0
B	4	2018-10-24	2	225	2018-09-08	30x30x15	Datos inservibles, volver a solicitar			7	117	280	28	1	0	0	0	1	0	0	0	0	0	0	0	0	0	0	0	0	1	0	0	0	0	1	1	0	0	0	0	1	0	3	0	0	1	0	0
B	4	2018-10-24	2	225	2018-09-08	30x30x15	Datos inservibles, volver a solicitar			8	117	220	27	1	0	2	0	0	0	0	0	1	0	0	0	0	0	1	0	0	0	0	0	0	0	0	1	0	0	0	0	2	1	3	0	0	1	0	0
B	4	2018-10-24	2	225	2018-09-08	30x30x15	Datos inservibles, volver a solicitar			9	117	340	30	1	0	1	0	0	1	0	0	0	0	0	0	0	0	1	0	0	0	0	0	0	0	0	1	0	0	1	0	1	0	2	0	0	1	0	0
B	4	2018-10-24	2	225	2018-09-08	30x30x15	Datos inservibles, volver a solicitar			10	117	250	28	2	0	1	0	0	0	0	0	0	0	0	0	0	0	1	0	0	1	0	0	0	0	0	1	0	0	1	0	0	0	1	0	0	1	0	0
B	4	2018-10-24	2	185	2018-09-08	30x30x15	Datos inservibles, volver a solicitar			11	101	140	24	2	0	0	0	3	0	0	0	2	0	0	2	0	0	1	0	0	0	0	0	0	0	2	1	0	0	2	0	2	1	0	0	0	0	1	0
B	4	2018-10-24	2	205	2018-09-08	30x30x15	Datos inservibles, volver a solicitar			12	109	135	24	2	0	0	0	3	1	2	0	4	0	1	2	0	0	0	0	0	0	0	0	0	0	1	1	0	0	2	0	3	0	0	0	0	0	1	0
B	4	2018-10-24	2	225	2018-09-08	30x30x15	Datos inservibles, volver a solicitar			13	117	200	26	3	0	0	0	3	0	0	1	2	0	3	0	0	0	0	0	0	2	0	0	0	0	1	0	0	0	1	0	2	1	3	0	0	0	0	0
B	4	2018-11-07	3	273	2018-09-08	30x30x15	Datos inservibles, volver a solicitar			1	101	300	29	1	0	0	0	1	0	0	1	0	0	0	2	0	0	0	0	0	0	0	0	0	0	0	1	0	0	0	0	0	0	0	0	0	1	0	0
B	4	2018-11-07	3	273	2018-09-08	30x30x15	Datos inservibles, volver a solicitar			2	101	200	27	1	1	0	0	1	0	0	1	2	0	0	2	0	0	0	0	0	0	0	0	0	0	1	1	0	0	0	0	0	1	0	0	0	1	0	1
B	4	2018-11-07	3	273	2018-09-08	30x30x15	Datos inservibles, volver a solicitar			3	101	220	25	1	0	0	0	1	1	1	1	0	0	0	2	0	0	1	1	0	0	0	0	0	0	0	0	0	0	0	0	0	0	0	0	0	1	0	0
B	4	2018-11-07	3	339	2018-09-08	30x30x15	Datos inservibles, volver a solicitar			4	109	500	33	1	0	1	0	1	1	0	0	1	0	0	2	0	0	1	0	0	0	0	0	1	0	0	0	0	0	1	0	0	1	1	0	0	1	0	1
B	4	2018-11-07	3	339	2018-09-08	30x30x15	Datos inservibles, volver a solicitar			5	109	200	27	1	0	0	0	1	1	0	1	5	0	0	1	0	0	1	0	0	0	0	0	0	0	0	2	0	0	0	0	0	1	0	0	0	1	0	0
B	4	2018-11-07	3	339	2018-09-08	30x30x15	Datos inservibles, volver a solicitar			6	109	340	30	0	0	1	0	1	1	0	1	5	0	2	2	0	0	1	0	0	1	0	0	0	0	0	1	1	0	2	0	0	1	1	0	0	1	0	0
B	4	2018-11-07	3	339	2018-09-08	30x30x15	Datos inservibles, volver a solicitar			7	109	270	27	1	0	0	0	0	1	0	0	5	0	0	1	0	0	1	0	0	0	0	0	0	0	0	0	0	0	0	0	0	0	0	0	0	0	0	1
B	4	2018-11-07	3	390	2018-09-08	30x30x15	Datos inservibles, volver a solicitar			8	117	330	29	0	0	2	0	1	0	0	1	5	0	2	1	0	0	0	0	0	0	0	0	0	0	0	0	0	0	2	0	0	1	1	0	0	0	0	0
B	4	2018-11-07	3	390	2018-09-08	30x30x15	Datos inservibles, volver a solicitar			9	117	370	32	0	0	1	2	1	1	0	1	5	0	0	1	0	0	1	0	0	0	0	2	1	0	0	0	0	0	0	0	0	1	0	0	0	1	0	0
B	4	2018-11-07	3	390	2018-09-08	30x30x15	Datos inservibles, volver a solicitar			10	117	320	31	0	0	2	1	1	0	0	1	5	0	0	2	0	0	1	0	0	1	0	0	0	0	0	0	0	0	2	0	0	1	0	0	0	0	0	1
B	4	2018-11-07	3	273	2018-09-08	30x30x15	Datos inservibles, volver a solicitar			11	101	300	29	3	0	0	0	1	0	0	0	0	0	2	0	0	1	1	1	0	0	0	0	0	0	0	0	0	0	2	0	0	0	0	0	0	0	2	0
B	4	2018-11-07	3	273	2018-09-08	30x30x15	Datos inservibles, volver a solicitar			12	101	290	29	3	0	1	0	0	0	0	1	0	0	3	0	0	2	0	1	0	0	0	0	0	0	1	0	0	0	0	0	0	1	2	0	0	0	2	0
B	4	2018-11-07	3	339	2018-09-08	30x30x15	Datos inservibles, volver a solicitar			13	109	320	31	2	0	1	0	1	0	0	0	1	0	3	1	0	1	0	0	0	2	0	0	0	0	1	0	0	0	0	0	0	3	3	0	0	1	2	0
B	4	2018-11-07	3	339	2018-09-08	30x30x15	Datos inservibles, volver a solicitar			14	109	250	28	3	0	1	0	1	0	0	0	0	0	0	1	0	2	0	1	0	0	0	0	0	0	1	0	0	0	0	0	0	0	0	0	0	1	0	0
B	4	2018-11-07	3	390	2018-09-08	30x30x15	Datos inservibles, volver a solicitar			15	117	50	20	3	0	1	0	0	0	0	0	0	0	0	0	0	2	1	0	0	0	0	0	0	0	0	0	0	0	0	0	3	0	0	0	0	0	0	0
B	4	2018-11-24	4	273	2018-09-08	30x30x15	Datos inservibles, volver a solicitar			1	101	300	29	1	0	0	0	1	0	0	1	0	0	0	2	0	0	0	0	0	0	0	0	0	0	0	1	0	0	0	0	0	0	0	0	0	1	0	0
B	4	2018-11-24	4	273	2018-09-08	30x30x15	Datos inservibles, volver a solicitar			2	101	200	27	1	1	0	0	1	0	0	1	2	0	0	2	0	0	0	0	0	0	0	0	0	0	1	1	0	0	0	0	0	1	0	0	0	1	0	1
B	4	2018-11-24	4	273	2018-09-08	30x30x15	Datos inservibles, volver a solicitar			3	101	220	25	1	0	0	0	1	1	1	1	0	0	0	2	0	0	1	1	0	0	0	0	0	0	0	0	0	0	0	0	0	0	0	0	0	1	0	0
B	4	2018-11-24	4	339	2018-09-08	30x30x15	Datos inservibles, volver a solicitar			4	109	500	33	1	0	1	0	1	1	0	0	1	0	0	2	0	0	1	0	0	0	0	0	1	0	0	0	0	0	1	0	0	1	1	0	0	1	0	1
B	4	2018-11-24	4	339	2018-09-08	30x30x15	Datos inservibles, volver a solicitar			5	109	200	27	1	0	0	0	1	1	0	1	5	0	0	1	0	0	1	0	0	0	0	0	0	0	0	2	0	0	0	0	0	1	0	0	0	1	0	0
B	4	2018-11-24	4	339	2018-09-08	30x30x15	Datos inservibles, volver a solicitar			6	109	340	30	0	0	1	0	1	1	0	1	5	0	2	2	0	0	1	0	0	1	0	0	0	0	0	1	1	0	2	0	0	1	1	0	0	1	0	0
B	4	2018-11-24	4	339	2018-09-08	30x30x15	Datos inservibles, volver a solicitar			7	109	270	27	1	0	0	0	0	1	0	0	5	0	0	1	0	0	1	0	0	0	0	0	0	0	0	0	0	0	0	0	0	0	0	0	0	0	0	1
B	4	2018-11-24	4	390	2018-09-08	30x30x15	Datos inservibles, volver a solicitar			8	117	330	29	0	0	2	0	1	0	0	1	5	0	2	1	0	0	0	0	0	0	0	0	0	0	0	0	0	0	2	0	0	1	1	0	0	0	0	0
B	4	2018-11-24	4	390	2018-09-08	30x30x15	Datos inservibles, volver a solicitar			9	117	370	32	0	0	1	2	1	1	0	1	5	0	0	1	0	0	1	0	0	0	0	2	1	0	0	0	0	0	0	0	0	1	0	0	0	1	0	0
B	4	2018-11-24	4	390	2018-09-08	30x30x15	Datos inservibles, volver a solicitar			10	117	320	31	0	0	2	1	1	0	0	1	5	0	0	2	0	0	1	0	0	1	0	0	0	0	0	0	0	0	2	0	0	1	0	0	0	0	0	1
B	4	2018-11-24	4	273	2018-09-08	30x30x15	Datos inservibles, volver a solicitar			11	101	300	29	3	0	0	0	1	0	0	0	0	0	2	0	0	1	1	1	0	0	0	0	0	0	0	0	0	0	2	0	0	0	0	0	0	0	2	0
B	4	2018-11-24	4	273	2018-09-08	30x30x15	Datos inservibles, volver a solicitar			12	101	290	29	3	0	1	0	0	0	0	1	0	0	3	0	0	2	0	1	0	0	0	0	0	0	1	0	0	0	0	0	0	1	2	0	0	0	2	0
B	4	2018-11-24	4	339	2018-09-08	30x30x15	Datos inservibles, volver a solicitar			13	109	320	31	2	0	1	0	1	0	0	0	1	0	3	1	0	1	0	0	0	2	0	0	0	0	1	0	0	0	0	0	0	3	3	0	0	1	2	0
B	4	2018-11-24	4	339	2018-09-08	30x30x15	Datos inservibles, volver a solicitar			14	109	250	28	3	0	1	0	1	0	0	0	0	0	0	1	0	2	0	1	0	0	0	0	0	0	1	0	0	0	0	0	0	0	0	0	0	1	0	0
B	4	2018-11-24	4	390	2018-09-08	30x30x15	Datos inservibles, volver a solicitar			15	117	50	20	3	0	1	0	0	0	0	0	0	0	0	0	0	2	1	0	0	0	0	0	0	0	0	0	0	0	0	0	3	0	0	0	0	0	0	0
B	4	2018-11-28	5	438	2018-09-08	30x30x15	Datos inservibles, volver a solicitar			1	101	496	36	0	0	2	0	1	1	0	1	5	0	0	1	0	0	1	0	0	0	0	0	0	0	0	0	0	0	0	0	0	0	0	0	0	1	0	0
B	4	2018-11-28	5	438	2018-09-08	30x30x15	Datos inservibles, volver a solicitar			2	101	496	34	0	0	0	0	1	1	0	2	1	0	0	1	0	0	1	0	0	0	0	0	0	0	0	0	0	0	0	0	0	0	0	0	0	1	0	0
B	4	2018-11-28	5	438	2018-09-08	30x30x15	Datos inservibles, volver a solicitar			3	101	535	35	0	0	2	0	0	1	1	2	5	0	0	2	0	0	0	0	0	0	0	0	0	0	0	0	0	0	0	0	0	0	0	0	0	1	0	1
B	4	2018-11-28	5	544	2018-09-08	30x30x15	Datos inservibles, volver a solicitar			4	109	403	33	0	0	1	0	0	1	0	2	1	0	0	2	0	0	0	0	0	0	0	0	0	0	0	0	0	0	0	0	0	0	0	0	0	1	0	0
B	4	2018-11-28	5	544	2018-09-08	30x30x15	Datos inservibles, volver a solicitar			5	109	639	36	0	0	1	0	0	1	0	0	1	0	0	1	0	0	0	0	0	0	0	0	0	0	0	0	0	0	0	0	0	0	0	0	0	1	0	0
B	4	2018-11-28	5	544	2018-09-08	30x30x15	Datos inservibles, volver a solicitar			6	109	617	37	0	0	0	0	0	0	0	0	5	1	0	0	0	0	0	0	0	0	0	0	0	0	0	0	0	0	0	1	0	0	0	0	0	1	0	0
B	4	2018-11-28	5	544	2018-09-08	30x30x15	Datos inservibles, volver a solicitar			7	109	618	33	0	0	0	0	1	0	0	0	1	0	0	2	0	0	1	0	0	0	0	0	0	0	0	0	0	0	0	0	0	0	0	0	0	1	0	0
B	4	2018-11-28	5	606	2018-09-08	30x30x15	Datos inservibles, volver a solicitar			8	117	566	35	0	0	1	0	0	0	0	0	4	0	0	0	1	1	1	0	0	0	0	0	0	0	0	0	0	0	0	0	0	0	0	0	0	1	0	0
B	4	2018-11-28	5	606	2018-09-08	30x30x15	Datos inservibles, volver a solicitar			9	117	606	36	0	0	1	0	1	1	0	1	1	0	0	1	0	0	0	0	0	0	0	0	0	0	0	0	0	0	0	0	0	0	0	0	0	1	0	0
B	4	2018-11-28	5	606	2018-09-08	30x30x15	Datos inservibles, volver a solicitar			10	117	611	46	0	0	1	0	1	0	0	0	1	0	0	0	0	0	1	0	0	0	0	0	0	0	0	0	0	0	0	0	0	0	0	0	1	1	0	0
B	4	2018-11-28	5	438	2018-09-08	30x30x15	Datos inservibles, volver a solicitar			11	101	274	29	2	0	0	0	0	0	0	0	0	0	0	0	0	0	0	0	0	0	0	0	0	0	0	0	0	0	0	0	0	1	0	0	0	0	2	0
B	4	2018-11-28	5	245	2018-09-08	30x30x15	Datos inservibles, volver a solicitar			12	102	224	27	3	0	0	0	1	0	0	0	0	0	0	0	0	1	1	0	0	0	0	0	0	0	0	0	2	0	0	2	3	2	0	0	0	0	2	0
B	4	2018-11-28	5	495	2018-09-08	30x30x15	Datos inservibles, volver a solicitar			13	108	509	36	2	0	1	0	2	0	0	0	0	0	0	0	0	0	0	0	0	0	0	0	0	0	0	1	0	1	0	0	0	1	0	0	0	0	2	0
B	4	2018-11-28	5	544	2018-09-08	30x30x15	Datos inservibles, volver a solicitar			14	109	364	32	0	0	1	0	0	0	0	0	0	0	0	0	0	0	0	0	0	0	0	0	0	0	0	1	0	0	0	0	0	0	0	0	0	0	2	0
B	4	2018-11-28	5	606	2018-09-08	30x30x15	Datos inservibles, volver a solicitar			15	117	535	34	3	0	0	0	1	0	0	0	1	0	3	0	0	0	0	0	0	0	0	0	0	0	0	1	0	0	0	0	0	0	2	0	1	1	0	0
B	4	2018-12-06	6	505	2018-09-08	30x30x15		Sin datos		1	101	586	33	0	0	2	0	1	1	0	2	1	0	2	2	0	0	0	0	0	0	0	0	0	0	0	0	1	0	0	0	0	0	0	0	0	1	0	0
B	4	2018-12-06	6	505	2018-09-08	30x30x15		Sin datos		2	101	578	33	0	0	0	0	0	0	0	2	1	0	2	2	0	0	1	0	0	0	0	0	0	0	0	0	0	0	1	0	0	1	0	0	0	1	0	0
B	4	2018-12-06	6	505	2018-09-08	30x30x15		Sin datos		3	101	463	34	0	0	1	0	1	1	0	0	1	0	0	1	0	0	1	0	0	0	0	0	0	0	0	0	0	0	0	0	0	0	0	1	0	0	2	0
B	4	2018-12-06	6	619	2018-09-08	30x30x15		Sin datos		4	109	618	35	0	0	1	0	1	1	0	0	0	0	2	1	0	0	1	1	0	0	0	0	0	0	0	0	0	0	0	0	0	0	0	1	0	1	0	0
B	4	2018-12-06	6	619	2018-09-08	30x30x15		Sin datos		5	109	630	34	0	0	0	0	1	0	0	0	1	0	0	2	0	0	0	0	0	0	0	0	0	0	0	0	0	0	0	0	0	0	0	1	0	1	0	0
B	4	2018-12-06	6	619	2018-09-08	30x30x15		Sin datos		6	109	745	36	0	0	0	0	0	1	0	0	1	0	0	2	0	0	1	2	0	0	0	0	0	0	0	0	0	0	0	0	0	0	0	1	1	1	0	0
B	4	2018-12-06	6	619	2018-09-08	30x30x15		Sin datos		7	109	612	32	0	0	1	0	1	1	0	1	1	0	0	1	0	0	0	1	0	0	0	0	0	0	0	0	1	0	0	0	0	0	0	0	0	1	0	0
B	4	2018-12-06	6	688	2018-09-08	30x30x15		Sin datos		8	117	1606	33	0	0	1	0	1	1	0	0	1	0	2	2	0	0	1	0	0	0	0	0	0	0	0	0	0	0	0	0	0	0	0	0	0	1	0	0
B	4	2018-12-06	6	688	2018-09-08	30x30x15		Sin datos		9	117	707	34	0	0	1	0	1	1	0	0	0	0	2	2	0	0	0	0	0	0	0	0	0	0	0	0	0	0	0	0	0	0	0	0	0	1	0	0
B	4	2018-12-06	6	688	2018-09-08	30x30x15		Sin datos		10	117	533	32	0	0	0	0	0	1	0	0	1	0	0	1	0	0	1	0	0	0	0	0	0	0	0	0	1	0	0	0	0	0	0	0	0	1	0	0
B	4	2018-12-06	6	505	2018-09-08	30x30x15		Sin datos		11	101	456	28	0	0	0	0	1	1	0	2	0	0	2	2	0	0	0	0	0	0	0	0	0	0	0	0	0	0	0	0	0	0	0	0	0	1	0	0
B	4	2018-12-06	6	511	2018-09-08	30x30x15		Sin datos		12	102	496	30	3	0	0	0	1	0	0	0	0	0	0	2	0	2	1	0	0	0	0	0	0	0	0	0	1	0	0	0	0	0	0	0	0	1	2	0
B	4	2018-12-06	6	501	2018-09-08	30x30x15		Sin datos		13	108	467	31	3	0	0	0	0	0	0	0	0	0	0	1	0	2	1	0	0	0	0	0	0	0	0	0	1	0	0	0	0	0	0	0	0	0	4	0
B	4	2018-12-06	6	619	2018-09-08	30x30x15		Sin datos		14	109	548	30	1	0	0	0	0	0	0	0	0	0	0	2	0	0	0	0	0	0	0	0	0	0	1	0	0	0	0	0	0	1	1	0	0	1	0	0
B	4	2018-12-06	6	688	2018-09-08	30x30x15		Sin datos		15	117	537	30	1	0	0	0	1	0	0	0	0	0	0	1	0	0	0	0	0	1	0	0	0	0	2	1	1	0	1	0	0	1	1	0	0	0	0	0
B	4	2018-12-12	7	570	2018-09-08	30x30x15		Sin datos		1	101	600	34	0	0	2	0	1	1	0	2	0	0	0	2	0	0	1	0	0	0	0	0	0	1	0	0	0	0	0	0	0	0	0	0	0	1	0	1
B	4	2018-12-12	7	570	2018-09-08	30x30x15		Sin datos		2	101	566	31	1	0	1	0	1	1	0	1	1	0	0	2	0	0	1	0	0	1	0	0	0	0	0	0	0	0	0	0	0	1	0	0	0	1	0	0
B	4	2018-12-12	7	570	2018-09-08	30x30x15		Sin datos		3	101	106	23	0	0	1	0	1	1	0	1	0	0	0	2	0	0	1	0	0	0	0	0	0	0	0	0	0	0	0	0	0	0	0	0	0	1	0	0
B	4	2018-12-12	7	690	2018-09-08	30x30x15		Sin datos		4	109	737	35	1	0	1	1	0	2	0	1	1	0	2	2	0	0	1	1	0	0	0	0	0	0	0	0	0	0	0	0	0	0	0	0	0	1	0	0
B	4	2018-12-12	7	690	2018-09-08	30x30x15		Sin datos		5	109	675	35	0	0	0	0	0	1	0	1	5	0	0	1	0	0	0	0	0	0	0	0	0	0	0	0	0	0	0	0	0	1	0	0	0	1	0	0
B	4	2018-12-12	7	690	2018-09-08	30x30x15		Sin datos		6	109	873	39	0	1	2	0	1	2	0	1	1	0	2	1	0	0	0	0	0	0	0	1	0	0	0	0	0	0	0	0	0	0	0	0	0	1	0	0
B	4	2018-12-12	7	690	2018-09-08	30x30x15		Sin datos		7	109	659	37	0	0	0	0	1	1	0	2	1	0	2	2	0	0	0	0	0	0	0	1	0	0	0	0	0	0	0	0	0	0	0	0	0	1	0	1
B	4	2018-12-12	7	758	2018-09-08	30x30x15		Sin datos		8	117	680	39	0	0	0	0	1	1	0	0	5	0	2	2	0	0	0	0	0	0	0	0	0	0	0	0	1	0	0	0	0	0	0	0	0	1	0	1
B	4	2018-12-12	7	758	2018-09-08	30x30x15		Sin datos		9	117	709	38	0	0	0	0	1	2	0	2	1	0	0	1	0	0	1	1	0	0	0	0	0	0	0	0	0	0	0	0	0	0	0	0	0	1	0	0
B	4	2018-12-12	7	758	2018-09-08	30x30x15		Sin datos		10	117	820	30	1	0	0	0	1	2	0	2	1	0	0	1	0	0	1	0	0	0	0	0	0	0	0	0	0	0	0	0	0	0	0	0	0	1	0	0
B	4	2018-12-12	7	690	2018-09-08	30x30x15		Sin datos		11	109	695	38	3	0	0	0	2	0	0	1	0	0	1	2	0	3	0	1	0	0	0	0	0	0	2	0	0	0	0	0	0	1	0	0	0	1	0	0
B	4	2018-12-12	7	690	2018-09-08	30x30x15		Sin datos		12	109	184	37	2	1	1	0	3	0	0	2	0	0	1	2	0	0	1	0	0	0	0	3	1	0	0	1	0	0	0	2	2	0	0	0	0	1	0	0
B	4	2018-12-12	7	758	2018-09-08	30x30x15		Sin datos		13	117	166	24	3	0	0	0	3	0	0	0	2	0	1	2	1	0	1	1	0	2	0	0	1	1	2	1	0	0	0	0	3	1	0	0	0	0	2	2
B	4	2018-12-12	7	758	2018-09-08	30x30x15		Sin datos		14	117	563	36	2	0	1	0	1	0	0	1	1	0	0	2	0	0	1	0	0	2	0	0	1	2	2	1	0	0	0	0	3	1	1	0	0	0	1	2
B	4	2018-12-12	7	758	2018-09-08	30x30x15		Sin datos		15	117	571	37	2	0	0	0	1	0	0	1	2	1	1	1	0	0	0	1	0	2	0	0	1	3	3	1	0	0	0	0	0	1	1	0	0	0	1	2
B	4	2018-12-19	8	672	2018-09-08	30x30x15		Sin datos		1	101	690	37	0	0	0	0	1	1	0	2	5	0	0	1	0	0	0	0	0	0	0	0	0	0	0	0	0	0	0	0	0	0	0	0	0	1	0	0
B	4	2018-12-19	8	672	2018-09-08	30x30x15		Sin datos		2	101	653	32	0	0	0	0	0	1	0	2	5	0	2	1	0	0	0	0	0	0	0	0	0	0	0	0	0	0	0	0	0	0	0	0	0	1	0	0
B	4	2018-12-19	8	672	2018-09-08	30x30x15		Sin datos		3	101	400	24	0	0	0	0	1	1	0	1	5	0	2	2	0	0	0	0	0	0	0	0	0	0	0	0	0	0	0	0	0	0	1	0	0	0	0	0
B	4	2018-12-19	8	792	2018-09-08	30x30x15		Sin datos		4	109	700	35	0	0	0	0	0	0	0	0	5	0	0	1	0	0	0	0	0	0	0	0	0	0	0	0	0	0	0	0	0	0	1	0	0	1	0	0
B	4	2018-12-19	8	792	2018-09-08	30x30x15		Sin datos		5	109	650	33	0	0	0	0	1	1	0	1	4	0	0	2	0	0	0	0	0	0	0	0	0	0	0	0	0	0	0	0	0	0	0	0	0	1	0	0
B	4	2018-12-19	8	792	2018-09-08	30x30x15		Sin datos		6	109	600	30	0	0	1	0	0	2	0	2	0	0	0	2	0	0	0	0	0	0	0	0	0	0	0	0	0	0	0	0	0	0	0	0	0	1	0	0
B	4	2018-12-19	8	792	2018-09-08	30x30x15		Sin datos		7	109	900	38	0	0	1	0	0	2	0	2	5	0	2	2	0	0	0	0	0	0	0	0	0	0	0	0	0	0	0	0	0	0	0	0	0	1	0	0
B	4	2018-12-19	8	845	2018-09-08	30x30x15		Sin datos		8	117	1300	41	0	2	0	0	1	1	0	2	5	0	2	1	0	0	0	0	0	0	0	0	0	0	0	0	0	0	0	0	0	0	1	0	0	0	0	0
B	4	2018-12-19	8	845	2018-09-08	30x30x15		Sin datos		9	117	800	37	0	0	1	0	0	0	0	1	5	0	0	1	0	0	0	0	0	0	0	0	0	0	0	0	0	0	0	0	0	0	0	0	0	0	0	0
B	4	2018-12-19	8	845	2018-09-08	30x30x15		Sin datos		10	117	200	24	0	0	0	0	0	2	0	0	0	0	0	2	0	0	0	0	0	0	0	0	0	1	0	0	0	0	0	0	2	0	0	0	0	0	0	0
B	4	2018-12-19	8	672	2018-09-08	30x30x15		Sin datos		11	101	500	27	3	0	1	0	1	0	0	1	5	0	2	2	0	2	0	0	0	0	0	0	0	0	0	0	0	0	0	0	0	2	1	0	0	0	0	0
B	4	2018-12-19	8	672	2018-09-08	30x30x15		Sin datos		12	101	860	37	2	0	0	0	1	1	0	2	5	0	2	1	0	0	1	0	0	0	0	0	1	0	2	0	0	0	1	0	2	1	1	0	0	1	0	0
B	4	2018-12-19	8	792	2018-09-08	30x30x15		Sin datos		13	109	880	38	2	0	0	0	1	0	0	1	0	0	2	1	0	0	1	0	0	0	0	0	0	0	3	0	0	0	0	0	0	2	1	0	0	0	0	0
B	4	2018-12-19	8	845	2018-09-08	30x30x15		Sin datos		14	117	700	33	2	0	0	1	1	0	0	1	0	0	0	1	0	0	0	0	0	0	0	0	0	0	0	0	0	0	1	0	0	2	0	0	0	0	0	0
B	4	2018-12-19	8	845	2018-09-08	30x30x15		Sin datos		15	117	850	40	3	0	0	0	1	0	0	0	0	0	0	2	0	0	0	0	0	0	0	0	0	0	0	0	0	0	0	0	0	0	0	0	0	0	0	0
B	4	2018-12-26	9	774	2018-09-08	30x30x15		Sin datos		1	101	900	43	1	0	1	0	1	1	0	1	1	0	0	2	0	0	1	0	0	0	0	0	0	0	0	0	0	0	1	0	0	0	0	0	0	1	0	0
B	4	2018-12-26	9	774	2018-09-08	30x30x15		Sin datos		2	101	900	42	1	0	1	0	1	1	0	1	5	0	2	1	0	0	1	0	0	1	0	0	0	0	0	0	0	0	0	0	0	0	1	0	0	1	3	1
B	4	2018-12-26	9	774	2018-09-08	30x30x15		Sin datos		3	101	670	39	1	0	1	0	1	1	0	1	5	0	0	1	0	0	0	0	0	0	0	0	0	0	1	1	0	0	0	0	0	0	1	0	0	1	3	1
B	4	2018-12-26	9	774	2018-09-08	30x30x15		Sin datos		4	101	710	40	1	0	0	0	1	0	0	0	0	0	0	2	0	0	0	0	0	0	0	0	0	0	0	1	0	0	0	0	0	0	1	0	0	1	0	0
B	4	2018-12-26	9	892	2018-09-08	30x30x15		Sin datos		5	109	156	26	0	0	0	0	1	0	0	0	0	0	0	2	0	0	0	0	0	0	0	0	0	0	0	0	0	0	0	0	0	0	0	0	0	1	0	0
B	4	2018-12-26	9	892	2018-09-08	30x30x15		Sin datos		6	109	130	24	0	1	0	0	1	0	0	0	0	1	0	1	0	0	1	0	0	0	0	0	0	0	0	0	0	0	0	0	0	0	0	0	0	1	0	0
B	4	2018-12-26	9	944	2018-09-08	30x30x15		Sin datos		7	117	800	42	0	1	1	0	1	0	0	1	5	0	0	1	0	0	1	0	0	0	0	0	0	0	0	0	0	0	0	0	0	0	0	0	0	1	3	0
B	4	2018-12-26	9	944	2018-09-08	30x30x15		Sin datos		8	117	1000	42	0	1	1	0	1	1	0	1	5	0	2	2	0	0	1	0	0	0	0	0	0	0	0	0	1	0	0	0	0	0	0	0	0	1	0	0
B	4	2018-12-26	9	944	2018-09-08	30x30x15		Sin datos		9	117	1100	45	0	1	0	0	1	1	0	1	1	0	2	2	0	0	0	0	0	0	0	1	0	0	1	1	0	0	1	0	0	0	0	0	0	1	3	0
B	4	2018-12-26	9	944	2018-09-08	30x30x15		Sin datos		10	117	760	40	0	0	1	0	1	1	0	1	0	0	0	2	0	0	1	0	0	0	0	0	0	0	0	0	0	0	0	0	0	0	0	0	0	1	2	1
B	4	2018-12-26	9	774	2018-09-08	30x30x15		Sin datos		11	101	550	33	3	0	1	0	1	0	0	1	0	0	0	2	0	0	1	0	1	2	0	0	0	1	1	1	0	0	1	0	2	0	1	0	0	0	0	0
B	4	2018-12-26	9	892	2018-09-08	30x30x15		Sin datos		12	109	750	39	2	1	1	1	1	0	0	1	0	0	2	2	0	0	0	0	0	0	0	2	1	0	3	0	1	0	0	0	0	0	0	0	0	0	2	1
B	4	2018-12-26	9	944	2018-09-08	30x30x15		Sin datos		13	117	800	40	1	0	1	4	0	0	0	0	5	0	2	1	0	1	0	1	0	0	0	0	0	1	1	2	1	0	2	0	2	0	1	0	0	0	1	1
B	4	2018-12-26	9	944	2018-09-08	30x30x15		Sin datos		14	117	700	39	3	0	1	0	1	0	0	0	0	0	2	2	0	0	0	0	1	1	0	0	0	2	2	2	0	0	2	0	2	0	1	0	0	0	1	3
B	4	2018-12-26	9	944	2018-09-08	30x30x15		Sin datos		15	117	950	44	3	0	2	1	0	0	0	1	0	0	2	1	0	1	1	0	1	1	0	0	0	2	2	3	1	0	2	0	2	0	0	0	0	0	2	0
B	4	2019-01-02	10	869	2018-09-08	30x30x15		Sin datos		1	101	1890	48	0	2	1	0	1	1	0	1	1	0	1	2	0	0	1	0	0	0	0	0	0	0	0	0	0	0	0	0	0	0	0	0	0	1	2	1
B	4	2019-01-02	10	869	2018-09-08	30x30x15		Sin datos		2	101	865	42	0	1	1	0	2	1	0	1	1	0	0	2	0	0	0	0	0	1	0	0	0	0	0	0	0	0	0	0	0	0	0	0	0	1	0	0
B	4	2019-01-02	10	869	2018-09-08	30x30x15		Sin datos		3	101	795	44	0	0	1	0	1	2	0	1	1	0	0	1	0	0	1	0	0	0	0	0	0	0	0	0	0	0	0	0	0	0	0	0	0	1	0	0
B	4	2019-01-02	10	989	2018-09-08	30x30x15		Sin datos		4	109	743	42	0	0	0	0	0	1	0	1	1	0	0	1	0	0	1	0	0	1	0	0	0	0	0	0	0	0	0	0	0	0	1	0	0	1	2	1
B	4	2019-01-02	10	989	2018-09-08	30x30x15		Sin datos		5	109	880	44	0	2	0	0	0	1	0	0	5	0	1	2	0	0	1	0	0	0	0	0	0	0	0	0	0	0	0	0	0	0	0	0	0	1	2	1
B	4	2019-01-02	10	989	2018-09-08	30x30x15		Sin datos		6	109	662	40	0	2	0	0	1	2	0	1	1	0	0	1	0	0	1	1	0	0	0	0	0	0	0	0	0	0	0	0	0	0	0	0	0	1	0	0
B	4	2019-01-02	10	989	2018-09-08	30x30x15		Sin datos		7	109	613	38	0	0	0	0	1	2	0	1	1	0	0	2	0	0	1	1	0	0	0	0	0	0	0	0	0	0	0	0	0	0	0	0	0	1	0	0
B	4	2019-01-02	10	1040	2018-09-08	30x30x15		Sin datos		8	117	1050	45	0	1	0	0	1	2	1	1	2	0	0	2	0	0	1	0	0	0	0	0	0	0	0	0	1	0	2	0	0	0	0	0	0	1	3	0
B	4	2019-01-02	10	1040	2018-09-08	30x30x15		Sin datos		9	117	1192	46	0	0	0	0	0	1	0	1	5	0	1	1	0	0	1	0	0	0	0	0	0	0	0	0	0	0	0	0	0	0	0	0	0	1	0	0
B	4	2019-01-02	10	1040	2018-09-08	30x30x15		Sin datos		10	117	900	41	0	0	0	0	1	2	0	1	1	0	0	1	0	0	1	1	0	0	0	0	0	0	0	0	0	0	0	0	0	0	0	0	0	1	0	0
B	4	2019-01-02	10	869	2018-09-08	30x30x15		Sin datos		11	101	800	40	2	0	0	0	1	1	0	0	0	0	0	2	0	1	1	1	0	0	0	0	0	1	0	0	0	0	1	0	0	0	0	0	0	1	1	0
B	4	2019-01-02	10	989	2018-09-08	30x30x15		Sin datos		12	109	286	30	2	0	0	0	0	0	0	1	5	0	0	1	0	0	0	0	0	0	0	0	0	1	1	2	0	0	1	3	3	0	1	0	0	1	4	0
B	4	2019-01-02	10	1040	2018-09-08	30x30x15		Sin datos		13	117	1044	44	2	0	0	0	0	0	0	0	5	0	0	1	0	0	1	0	2	0	0	0	0	2	0	2	0	0	2	0	1	1	2	0	0	1	2	3
B	4	2019-01-02	10	1040	2018-09-08	30x30x15		Sin datos		14	117	986	46	2	0	0	0	1	0	0	0	0	0	0	2	0	0	1	1	0	0	0	0	0	0	3	1	0	0	0	0	0	0	1	1	0	1	1	1
B	4	2019-01-02	10	1040	2018-09-08	30x30x15		Sin datos		15	117	917	45	2	0	2	0	0	0	0	3	5	0	0	1	0	0	1	0	0	0	0	0	0	3	1	3	0	0	3	0	1	0	0	1	0	1	1	1
C	5	2018-10-18	1	80	2018-08-28	30x30x20	139	0	0	1	103	70	21	0	0	0	0	1	0	0	0	0	0	0	1	0	0	0	1	0	0	0	0	0	0	0	0	0	0	0	0	0	0	0	0	0	0	0	0
C	5	2018-10-18	1	80	2018-08-28	30x30x20	139	0	0	2	103	88	21	0	0	0	0	0	0	0	0	0	0	0	2	0	0	0	0	0	0	0	0	0	0	0	0	0	0	0	0	0	0	0	0	0	0	0	0
C	5	2018-10-18	1	80	2018-08-28	30x30x20	139	0	0	3	103	71	21	0	1	0	0	0	0	0	0	0	0	0	2	0	0	0	0	0	0	0	0	0	0	0	0	0	0	0	0	0	0	0	0	0	0	0	0
C	5	2018-10-18	1	80	2018-08-28	30x30x20	139	0	0	4	103	65	20	0	0	0	0	0	0	0	0	0	0	0	1	0	0	0	0	0	0	0	0	0	0	0	0	0	0	0	0	0	0	0	0	0	0	0	0
C	5	2018-10-18	1	110	2018-08-28	30x30x20	182	2	0	5	101	295	28	0	0	0	0	0	0	0	1	2	0	0	1	0	0	0	0	1	0	0	0	0	0	0	0	0	0	0	0	0	0	0	0	0	0	0	0
C	5	2018-10-18	1	110	2018-08-28	30x30x20	182	2	0	6	101	53	20	0	0	0	0	0	0	0	0	2	0	0	0	0	0	0	0	0	0	0	0	0	0	0	0	0	0	0	0	0	0	0	0	0	0	0	0
C	5	2018-10-18	1	110	2018-08-28	30x30x20	182	2	0	7	101	52	19	0	0	0	0	0	0	0	0	0	0	0	1	0	0	0	0	0	0	0	0	0	0	0	0	0	0	0	0	0	0	0	0	0	0	0	0
C	5	2018-10-18	1	110	2018-08-28	30x30x20	182	2	0	8	101	66	18	0	0	0	0	0	0	0	1	2	0	0	0	0	0	0	0	1	0	0	0	0	0	0	0	0	0	0	0	0	0	0	0	0	0	0	0
C	5	2018-10-18	1	80	2018-08-28	30x30x20	139	0	0	9	103	102	22	0	0	0	0	0	0	0	0	2	0	1	0	0	0	0	0	0	0	0	0	0	0	1	0	0	0	0	0	1	0	0	0	0	0	0	0
C	5	2018-10-18	1	80	2018-08-28	30x30x20	139	0	0	10	103	71	18	0	0	0	0	0	0	0	0	2	0	0	1	0	0	0	0	0	0	0	0	0	0	0	0	0	0	0	0	1	0	0	0	0	0	0	0
C	5	2018-10-18	1	80	2018-08-28	30x30x20	139	0	0	11	103	62	19	0	0	0	0	0	0	0	0	0	0	0	0	0	0	0	0	0	0	0	0	0	0	0	0	0	0	0	0	0	0	0	0	0	0	0	0
C	5	2018-10-18	1	140	2018-08-28	30x30x20	178	1	0	12	109	137	23	0	0	0	0	0	0	0	0	0	0	0	0	0	0	0	0	0	0	0	0	0	0	0	0	1	0	0	0	1	0	0	0	0	0	0	0
C	5	2018-10-18	1	140	2018-08-28	30x30x20	178	1	0	13	109	186	25	0	0	0	0	0	0	0	0	0	0	0	0	0	0	0	0	0	0	0	0	0	0	1	0	0	0	0	0	0	0	0	0	0	0	0	0
C	5	2018-10-18	1	140	2018-08-28	30x30x20	178	1	0	14	109	183	26	0	0	0	0	0	0	0	0	0	0	0	1	0	0	0	1	0	0	0	0	0	0	0	0	0	0	0	0	0	0	0	0	0	0	0	0
C	5	2018-10-18	1	140	2018-08-28	30x30x20	178	1	0	15	109	115	20	0	0	0	0	0	0	0	0	0	0	0	0	0	0	0	1	1	0	0	0	0	0	0	0	0	0	0	0	0	0	1	0	0	0	0	0
C	5	2018-10-25	2	349	2018-08-28	30x30x20	213	2	0	1	101	290	30	1	0	0	0	0	0	0	1	1	0	0	1	0	0	1	1	0	0	0	0	3	0	0	1	0	0	1	0	1	0	1	0	0	1	0	0
C	5	2018-10-25	2	349	2018-08-28	30x30x20	213	2	0	2	101	350	30	0	0	0	0	1	0	0	0	6	0	0	0	0	0	1	3	0	1	0	0	0	0	0	1	0	0	1	0	2	0	2	0	0	1	0	0
C	5	2018-10-25	2	349	2018-08-28	30x30x20	213	2	0	3	101	270	28	0	0	0	0	1	1	0	1	1	0	0	0	1	0	0	2	0	0	0	1	3	0	0	0	0	0	0	0	0	1	1	0	0	1	0	0
C	5	2018-10-25	2	349	2018-08-28	30x30x20	213	2	0	4	101	280	29	0	0	0	0	0	0	0	0	1	0	0	1	0	0	1	0	0	0	0	0	0	0	0	0	0	0	0	0	1	0	1	0	0	1	0	0
C	5	2018-10-25	2	488	2018-08-28	30x30x20	179	0	0	5	106	310	29	0	0	0	0	2	0	0	0	0	0	0	0	1	0	1	0	0	0	0	0	0	0	0	1	0	0	0	0	1	1	2	0	0	1	0	0
C	5	2018-10-25	2	488	2018-08-28	30x30x20	179	0	0	6	106	38	34	0	0	1	0	0	0	0	1	1	1	3	0	1	0	1	0	0	0	0	0	0	0	0	2	0	0	0	0	1	0	1	0	0	1	0	0
C	5	2018-10-25	2	488	2018-08-28	30x30x20	179	0	0	7	106	170	26	2	0	0	0	2	0	0	1	0	0	0	0	0	0	0	0	0	0	0	0	0	0	2	1	0	0	1	0	1	0	2	0	0	1	0	0
C	5	2018-10-25	2	422	2018-08-28	30x30x20	249	1	0	8	109	386	31	1	0	0	0	2	0	0	0	1	0	0	0	1	0	1	0	0	1	0	0	0	0	0	1	0	0	1	0	1	1	0	0	0	1	0	0
C	5	2018-10-25	2	422	2018-08-28	30x30x20	249	1	0	9	109	164	26	0	0	0	0	3	0	0	0	2	0	0	1	0	0	0	0	0	0	0	0	0	0	1	1	0	0	0	0	0	0	2	0	0	1	0	0
C	5	2018-10-25	2	422	2018-08-28	30x30x20	249	1	0	10	109	290	28	0	0	0	0	2	1	0	0	1	0	0	1	0	0	1	0	0	0	0	0	0	0	0	2	0	0	0	0	0	1	1	0	0	1	0	0
C	5	2018-10-25	2	349	2018-08-28	30x30x20	213	2	0	11	101	280	28	1	0	0	0	1	0	0	0	0	1	3	0	0	0	0	0	1	1	0	0	0	0	1	1	0	0	0	0	0	1	1	0	0	1	0	0
C	5	2018-10-25	2	349	2018-08-28	30x30x20	213	2	0	12	101	350	30	2	0	0	0	1	1	0	1	2	1	3	0	0	0	0	0	0	1	0	0	0	0	1	0	0	0	1	0	0	0	1	0	0	1	0	0
C	5	2018-10-25	2	349	2018-08-28	30x30x20	213	2	0	13	101	235	27	3	0	1	0	2	0	0	0	0	0	0	0	0	0	0	0	0	1	0	0	3	0	2	2	0	0	2	0	1	2	2	0	0	1	0	0
C	5	2018-10-25	2	488	2018-08-28	30x30x20	179	1	0	14	106	250	28	2	0	0	0	3	0	0	1	2	0	0	0	0	0	0	3	1	0	0	0	0	0	2	1	0	0	1	0	0	0	1	0	0	1	0	0
C	5	2018-10-25	2	422	2018-08-28	30x30x20	249	1	0	15	109	210	28	2	0	0	0	3	0	0	0	0	0	0	0	0	0	0	0	0	0	0	0	3	0	2	2	0	0	0	0	1	0	1	0	0	1	0	0
C	5	2018-11-08	3	366	2018-08-28	30x30x20	279	2	0	1	101	544	30	3	0	0	0	1	0	0	0	0	0	2	1	1	1	1	1	1	1	0	0	0	0	0	2	0	0	0	0	0	1	0	0	0	1	2	0
C	5	2018-11-08	3	366	2018-08-28	30x30x20	279	2	0	2	101	527	27	3	0	2	0	2	0	0	0	0	0	2	2	0	0	0	3	0	0	0	0	1	0	2	1	0	0	0	0	0	0	0	0	0	0	2	0
C	5	2018-11-08	3	501	2018-08-28	30x30x20	216	0	0	3	106	590	32	2	0	2	0	0	0	0	0	0	0	2	2	0	0	0	1	0	0	0	0	0	0	0	0	0	0	0	0	1	0	1	0	0	0	2	1
C	5	2018-11-08	3	366	2018-08-28	30x30x20	279	2	0	4	101	488	29	3	0	1	0	1	0	0	1	4	0	0	2	2	2	1	0	0	0	0	0	0	0	0	0	1	0	3	0	0	0	0	0	0	0	4	0
C	5	2018-11-08	3	427	2018-08-28	30x30x20	323	2	0	5	109	660	37	1	0	1	0	1	0	0	0	0	0	3	2	0	0	0	0	0	1	0	0	0	0	2	0	0	0	0	0	0	1	1	0	0	0	4	1
C	5	2018-11-08	3	366	2018-08-28	30x30x20	279	2	0	6	101	610	31	1	0	2	0	1	2	0	1	1	0	2	1	0	0	1	0	0	2	0	0	0	0	0	0	1	0	0	0	0	1	1	0	0	0	0	0
C	5	2018-11-08	3	366	2018-08-28	30x30x20	279	2	0	7	101	600	34	0	0	0	0	2	2	0	1	1	0	2	2	0	0	0	1	0	1	0	0	1	0	1	0	0	0	0	0	0	1	3	0	0	1	0	1
C	5	2018-11-08	3	366	2018-08-28	30x30x20	279	2	0	8	101	630	33	0	0	1	0	1	2	0	1	2	0	2	1	0	0	0	2	0	1	0	0	1	0	0	0	0	0	0	0	0	2	2	0	0	1	0	1
C	5	2018-11-08	3	366	2018-08-28	30x30x20	279	2	0	9	101	495	29	0	0	2	0	2	1	1	1	1	0	2	2	0	0	0	2	0	2	0	0	0	0	0	0	0	0	1	0	0	1	3	0	0	1	2	0
C	5	2018-11-08	3	501	2018-08-28	30x30x20	216	0	0	10	106	535	31	0	0	0	0	2	2	0	0	5	0	2	1	0	0	0	1	0	0	0	0	1	0	0	0	0	0	0	0	0	2	2	0	0	0	4	0
C	5	2018-11-08	3	501	2018-08-28	30x30x20	216	0	0	11	106	455	29	0	0	0	0	1	0	0	0	0	0	2	2	0	0	0	0	0	1	0	0	1	0	1	1	0	0	0	0	0	1	1	0	0	1	2	1
C	5	2018-11-08	3	501	2018-08-28	30x30x20	216	0	0	12	106	575	34	0	0	2	0	1	0	0	2	5	0	2	1	0	0	0	0	0	2	0	0	1	0	1	2	1	0	0	0	0	2	1	0	0	0	2	0
C	5	2018-11-08	3	427	2018-08-28	30x30x20	323	2	0	13	109	590	32	0	0	2	0	1	2	0	2	1	0	2	2	0	0	0	0	0	0	0	0	0	0	0	1	0	0	0	0	0	2	1	0	0	1	2	1
C	5	2018-11-08	3	427	2018-08-28	30x30x20	323	2	0	14	109	660	34	0	0	0	0	1	2	0	2	2	0	2	1	0	0	0	1	0	2	0	0	1	0	1	1	0	0	0	0	0	2	0	0	0	1	2	0
C	5	2018-11-08	3	427	2018-08-28	30x30x20	323	2	0	15	109	655	35	0	0	2	0	1	1	0	1	5	0	2	1	0	0	0	0	0	1	0	0	0	0	2	2	0	0	0	0	0	1	1	0	0	1	2	0
C	5	2018-11-15	4	397	2018-08-28	30x30x20	312	2	0	1	101	146	24	0	0	1	0	1	0	0	0	0	0	0	0	0	0	1	0	0	0	0	0	0	0	0	1	0	0	0	0	1	0	0	0	0	0	0	0
C	5	2018-11-15	4	397	2018-08-28	30x30x20	312	2	0	2	101	130	25	1	0	0	0	2	1	0	0	0	0	0	1	0	0	0	0	0	0	0	0	0	0	0	0	0	0	0	0	0	1	0	0	0	1	0	0
C	5	2018-11-15	4	397	2018-08-28	30x30x20	312	2	0	3	101	274	29	0	2	0	0	0	0	0	0	0	0	0	1	0	0	1	0	0	0	0	0	0	0	0	0	1	0	0	0	0	0	0	0	0	0	0	0
C	5	2018-11-15	4	514	2018-08-28	30x30x20	258	0	0	4	106	413	33	0	0	0	0	1	0	0	1	0	0	0	2	0	0	1	0	0	0	0	0	0	0	0	0	0	0	2	0	0	0	0	1	0	0	0	0
C	5	2018-11-15	4	514	2018-08-28	30x30x20	258	0	0	5	106	410	32	0	1	0	0	0	0	0	1	0	0	0	1	0	0	0	0	0	0	0	0	0	0	0	0	1	0	0	0	0	0	0	0	0	0	4	0
C	5	2018-11-15	4	514	2018-08-28	30x30x20	258	0	0	6	106	415	34	0	0	0	0	1	0	0	1	1	0	0	1	0	0	0	0	0	0	0	0	0	0	0	0	1	0	0	0	0	0	0	0	0	1	0	0
C	5	2018-11-15	4	430	2018-08-28	30x30x20	348	2	0	7	109	410	32	0	0	1	0	0	0	0	0	1	0	0	2	0	0	0	0	0	0	0	0	0	0	0	0	1	0	0	0	0	0	1	0	0	1	0	0
C	5	2018-11-15	4	430	2018-08-28	30x30x20	348	2	0	8	109	564	36	0	0	0	0	1	1	0	1	1	0	0	2	0	0	1	0	0	0	0	0	0	0	0	1	1	0	0	0	0	0	0	0	0	0	0	0
C	5	2018-11-15	4	430	2018-08-28	30x30x20	348	2	0	9	109	408	30	0	0	1	0	1	2	0	0	1	0	0	2	0	0	0	0	0	0	0	1	0	0	0	0	1	0	0	0	1	0	0	0	0	1	0	0
C	5	2018-11-15	4	430	2018-08-28	30x30x20	348	2	0	10	109	591	35	0	0	0	0	1	0	0	0	1	0	0	2	0	0	1	0	0	0	0	0	0	0	0	2	1	0	0	0	0	1	0	0	0	0	0	0
C	5	2018-11-15	4	397	2018-08-28	30x30x20	312	2	0	11	101	328	30	1	0	2	0	0	0	0	0	0	0	3	1	1	1	1	0	1	1	0	0	1	0	2	0	1	0	0	0	0	1	2	0	0	1	2	0
C	5	2018-11-15	4	397	2018-08-28	30x30x20	312	2	0	12	101	365	31	2	0	2	0	1	0	0	0	4	0	2	0	0	1	0	0	1	1	0	0	0	0	0	1	1	0	0	0	0	1	2	0	0	1	2	1
C	5	2018-11-15	4	514	2018-08-28	30x30x20	258	0	0	13	106	96	29	1	0	1	0	1	0	0	1	4	0	3	0	1	0	0	0	0	0	0	0	0	0	0	0	0	0	0	0	0	0	1	0	0	1	0	0
C	5	2018-11-15	4	514	2018-08-28	30x30x20	258	0	0	14	106	486	33	1	0	1	0	1	0	0	0	0	0	3	1	0	0	0	2	1	2	0	0	1	0	2	0	0	0	3	0	0	1	2	0	0	1	2	1
C	5	2018-11-15	4	430	2018-08-28	30x30x20	348	2	0	15	109	420	31	3	0	1	0	2	0	0	0	0	0	3	1	0	1	0	1	0	1	0	0	0	0	1	1	1	0	0	0	0	1	3	0	0	0	2	0
C	5	2018-12-12	5	377	2018-08-28	30x30x20	563	2	0	1	101	537	35	0	0	0	0	0	0	0	1	0	0	0	2	0	0	0	0	0	0	0	0	0	0	0	0	0	0	0	0	0	0	0	0	0	1	2	1
C	5	2018-12-12	5	377	2018-08-28	30x30x20	563	2	0	2	101	452	34	0	0	0	0	0	0	0	0	0	0	0	2	0	0	0	0	0	0	0	0	0	0	0	0	0	0	0	0	0	0	0	0	0	1	0	0
C	5	2018-12-12	5	377	2018-08-28	30x30x20	563	2	0	3	101	141	26	0	0	0	0	0	0	0	0	0	0	1	2	0	0	0	0	0	0	0	0	0	0	0	0	0	0	0	0	0	0	0	0	0	1	0	0
C	5	2018-12-12	5	377	2018-08-28	30x30x20	563	2	0	4	101	138	24	0	0	0	0	0	0	0	1	0	0	0	2	1	0	0	0	0	0	0	0	0	0	0	0	0	0	0	0	0	0	0	0	0	0	0	1
C	5	2018-12-12	5	687	2018-08-28	30x30x20	332	0	0	5	106	727	41	0	0	0	1	0	0	0	0	4	0	0	1	0	0	0	0	0	0	0	0	0	0	0	0	1	0	0	0	0	0	0	0	0	1	3	0
C	5	2018-12-12	5	687	2018-08-28	30x30x20	332	0	0	6	106	725	39	0	0	0	0	0	0	0	0	4	0	0	1	0	0	1	0	0	0	0	0	0	0	0	0	0	0	0	0	0	0	0	0	0	1	0	0
C	5	2018-12-12	5	687	2018-08-28	30x30x20	332	0	0	7	106	690	40	0	0	0	0	0	0	0	0	0	0	0	1	0	0	0	0	0	0	0	0	0	0	0	0	1	0	0	0	0	0	0	0	0	1	0	0
C	5	2018-12-12	5	633	2018-08-28	30x30x20	433	2	0	8	109	684	40	0	0	0	1	0	0	0	0	0	0	1	2	0	0	1	0	0	0	0	0	0	0	0	0	1	0	0	0	0	0	0	0	0	1	2	1
C	5	2018-12-12	5	633	2018-08-28	30x30x20	433	2	0	9	109	765	42	0	0	0	0	0	0	0	0	4	0	0	1	0	0	0	0	0	0	0	0	0	0	0	0	0	0	0	0	0	0	0	0	0	1	0	0
C	5	2018-12-12	5	633	2018-08-28	30x30x20	433	2	0	10	109	783	42	0	0	0	0	0	0	0	0	0	0	0	2	0	0	0	0	0	0	0	0	0	0	0	0	0	0	0	0	0	0	0	0	0	1	0	0
C	5	2018-12-12	5	377	2018-08-28	30x30x20	563	2	0	11	101	513	35	2	0	0	0	1	0	0	0	0	0	0	1	0	0	0	1	0	0	0	0	0	0	0	0	0	0	0	0	1	1	1	1	1	1	2	1
C	5	2018-12-12	5	377	2018-08-28	30x30x20	563	2	0	12	101	316	33	3	1	0	0	0	0	0	0	4	0	1	1	1	1	0	0	0	0	0	0	0	0	0	0	0	0	0	0	0	0	0	0	0	0	2	0
C	5	2018-12-12	5	377	2018-08-28	30x30x20	563	2	0	13	101	406	35	3	0	0	0	1	0	0	2	4	0	2	1	2	2	1	1	0	0	0	0	0	0	1	0	0	0	0	0	0	0	0	0	0	0	2	0
C	5	2018-12-12	5	633	2018-08-28	30x30x20	433	2	0	14	109	671	37	3	0	0	0	0	0	0	0	0	0	0	1	0	1	0	1	0	0	0	0	0	0	0	0	0	0	0	0	0	0	0	0	0	1	0	0
C	5	2018-12-12	5	633	2018-08-28	30x30x20	433	2	0	15	109	450	34	3	0	0	0	1	0	0	0	4	0	1	1	0	1	0	0	0	0	0	0	0	0	0	0	0	0	0	0	0	0	0	0	0	1	1	1
C	5	2018-12-19	6	600	2018-08-28	30x30x20	595	2	0	1	101	370	34	1	1	1	0	1	1	0	2	1	0	2	2	0	0	0	1	0	0	0	0	0	0	0	0	0	0	0	0	0	1	1	0	0	1	0	1
C	5	2018-12-19	6	600	2018-08-28	30x30x20	595	2	0	2	101	711	42	1	0	1	0	1	1	0	1	1	0	2	2	0	0	0	2	0	0	0	0	0	0	0	0	0	0	0	0	0	1	1	0	0	1	0	1
C	5	2018-12-19	6	600	2018-08-28	30x30x20	595	2	0	3	101	550	38	1	0	1	0	1	1	0	1	1	0	1	2	0	0	0	3	0	0	0	0	0	0	0	0	0	0	0	0	0	1	1	0	0	1	0	1
C	5	2018-12-19	6	600	2018-08-28	30x30x20	595	2	0	4	101	840	43	3	0	0	2	1	1	0	1	0	0	3	2	0	0	0	2	1	2	0	0	0	0	1	0	0	0	1	0	0	2	0	0	0	0	2	1
C	5	2018-12-19	6	753	2018-08-28	30x30x20	353	0	0	5	106	838	42	1	0	1	0	1	1	0	2	1	0	1	0	0	0	0	1	0	1	0	0	0	0	0	1	0	0	1	0	0	1	0	0	0	0	2	1
C	5	2018-12-19	6	753	2018-08-28	30x30x20	353	0	0	6	106	629	40	1	0	1	0	1	1	0	1	0	0	0	0	0	0	0	2	0	0	0	0	0	0	0	0	0	0	0	0	0	0	0	0	0	1	0	1
C	5	2018-12-19	6	753	2018-08-28	30x30x20	353	0	0	7	106	1158	47	1	1	2	0	1	1	0	2	1	0	0	1	0	0	1	1	0	0	0	0	0	0	0	0	0	0	0	0	0	0	1	0	0	1	0	1
C	5	2018-12-19	6	753	2018-08-28	30x30x20	353	0	0	8	106	422	37	3	0	2	0	1	0	0	0	0	0	3	0	0	0	0	1	0	0	0	0	0	0	0	0	0	0	0	0	0	1	0	0	0	0	2	1
C	5	2018-12-19	6	753	2018-08-28	30x30x20	353	0	0	9	106	941	42	3	0	1	2	1	0	0	0	0	0	3	2	0	0	1	2	0	0	0	0	0	0	0	1	0	0	0	0	0	0	0	0	0	1	0	1
C	5	2018-12-19	6	753	2018-08-28	30x30x20	353	0	0	10	106	755	38	1	1	1	2	1	0	0	0	0	0	3	1	0	0	1	1	1	0	0	0	0	0	1	0	0	0	0	0	0	0	0	0	0	1	0	1
C	5	2018-12-19	6	358	2018-08-28	30x30x20	475	2	0	11	109	616	38	0	1	1	0	1	0	0	1	0	0	1	2	0	0	0	2	0	0	0	0	0	0	0	0	0	0	0	0	0	0	1	0	0	1	0	1
C	5	2018-12-19	6	358	2018-08-28	30x30x20	475	2	0	12	109	123	27	0	0	2	0	1	1	0	1	0	0	1	2	0	0	1	2	0	0	0	0	0	0	0	0	0	0	0	0	0	0	0	0	0	1	0	1
C	5	2018-12-19	6	358	2018-08-28	30x30x20	475	2	0	13	109	101	25	0	0	2	0	1	1	0	2	0	0	1	0	0	0	0	4	0	0	0	0	0	0	0	0	0	0	0	0	0	1	0	0	0	1	0	1
C	5	2018-12-19	6	358	2018-08-28	30x30x20	475	2	0	14	109	458	34	0	0	2	0	3	1	0	2	0	0	1	1	0	0	1	1	0	0	0	0	0	0	0	0	0	0	0	0	0	1	0	0	0	1	0	1
C	5	2018-12-19	6	358	2018-08-28	30x30x20	475	2	0	15	109	591	35	1	0	2	2	2	0	0	2	2	0	1	2	1	0	1	2	0	0	0	0	0	0	1	1	0	0	0	0	1	1	1	0	0	1	0	1
C	5	2018-12-27	7	634	2018-08-28	30x30x20	648	2	0	1	101	668	40	1	0	1	0	1	2	0	1	5	0	0	2	0	0	0	0	0	0	0	0	0	0	0	0	1	0	0	0	0	1	1	0	0	1	1	1
C	5	2018-12-27	7	634	2018-08-28	30x30x20	648	2	0	2	101	681	41	1	0	1	0	1	1	0	1	4	0	2	2	0	0	0	1	0	0	0	0	0	0	0	1	1	0	1	0	0	0	2	0	0	1	2	1
C	5	2018-12-27	7	634	2018-08-28	30x30x20	648	2	0	3	101	697	43	1	0	2	0	2	1	0	2	5	0	0	1	0	0	0	2	0	0	0	0	0	0	0	0	0	0	0	0	0	1	1	0	0	1	2	1
C	5	2018-12-27	7	634	2018-08-28	30x30x20	648	2	0	4	101	652	40	1	1	1	0	1	1	0	2	5	0	0	1	0	0	0	2	0	0	0	0	0	0	1	0	1	0	0	0	0	0	0	0	0	1	0	0
C	5	2018-12-27	7	837	2018-08-28	30x30x20	387	1	0	5	106	787	39	0	0	1	0	1	0	0	1	1	0	0	2	0	0	0	2	0	0	0	0	0	0	1	1	1	0	0	0	0	0	0	0	0	1	3	1
C	5	2018-12-27	7	837	2018-08-28	30x30x20	387	1	0	6	106	806	39	0	0	1	0	1	1	0	1	1	0	0	2	0	0	1	0	0	0	0	0	0	0	1	0	0	0	0	0	0	0	0	0	0	1	2	1
C	5	2018-12-27	7	837	2018-08-28	30x30x20	387	1	0	7	106	822	42	0	1	1	0	1	1	0	1	4	0	2	1	0	0	1	0	0	0	0	0	0	0	0	0	1	0	0	0	0	0	1	0	0	1	0	0
C	5	2018-12-27	7	715	2018-08-28	30x30x20	585	2	0	8	109	743	40	0	1	0	0	0	1	0	1	5	0	2	1	0	0	0	1	0	0	0	0	0	0	0	0	1	0	0	0	0	0	0	0	0	1	0	0
C	5	2018-12-27	7	715	2018-08-28	30x30x20	585	2	0	9	109	723	43	0	0	1	0	0	0	0	1	0	0	2	2	0	0	0	1	0	0	0	0	0	0	0	0	1	0	0	0	0	0	0	0	0	1	0	0
C	5	2018-12-27	7	715	2018-08-28	30x30x20	585	2	0	10	109	711	41	0	0	0	0	1	1	0	1	0	0	0	1	0	0	0	1	0	0	0	0	0	0	0	0	0	0	0	0	0	0	0	0	0	0	3	1
C	5	2018-12-27	7	634	2018-08-28	30x30x20	648	2	0	11	101	635	40	1	0	0	0	1	0	0	1	0	0	3	2	0	0	0	1	0	2	0	0	0	0	1	0	1	0	0	0	0	0	2	0	0	0	1	1
C	5	2018-12-27	7	634	2018-08-28	30x30x20	648	2	0	12	101	612	32	3	0	0	1	1	0	2	0	0	0	0	1	0	2	0	1	0	1	0	0	0	0	0	0	1	0	0	0	1	0	0	1	0	0	2	1
C	5	2018-12-27	7	715	2018-08-28	30x30x20	585	2	0	13	109	697	40	1	0	1	0	1	1	0	2	5	0	0	1	0	0	1	0	0	1	0	0	0	0	0	0	0	0	0	0	0	0	0	0	0	0	3	0
C	5	2018-12-27	7	715	2018-08-28	30x30x20	585	2	0	14	109	722	40	3	0	0	0	2	0	0	2	0	0	0	1	0	0	0	0	0	2	0	0	0	0	2	1	0	0	2	0	0	0	3	0	0	0	2	1
C	5	2018-12-27	7	715	2018-08-28	30x30x20	585	2	0	15	109	743	41	1	0	1	1	1	0	0	1	4	0	0	2	0	0	0	0	0	2	0	1	0	0	0	1	1	0	2	0	0	0	2	0	0	1	0	0
C	5	2019-01-09	8	724	2018-08-28	30x30x20	727	2	0	1	101	735	41	0	0	1	0	0	1	0	1	6	0	1	2	0	0	0	2	0	2	0	0	1	0	1	0	1	0	0	0	0	1	1	0	0	1	0	0
C	5	2019-01-09	8	724	2018-08-28	30x30x20	727	2	0	2	101	742	40	0	1	1	0	0	1	0	1	1	0	0	1	0	0	0	1	0	2	0	0	0	0	1	0	1	0	1	0	0	1	1	0	0	1	0	0
C	5	2019-01-09	8	724	2018-08-28	30x30x20	727	2	0	3	101	745	36	0	1	0	0	0	1	0	1	6	0	0	2	0	0	1	3	0	2	0	0	0	0	0	0	0	0	0	0	0	1	1	0	0	1	1	1
C	5	2019-01-09	8	939	2018-08-28	30x30x20	461	1	0	4	106	755	39	0	0	0	0	0	0	0	1	5	0	0	2	0	0	1	1	0	2	0	0	1	0	0	0	0	0	1	0	0	1	1	0	0	1	0	0
C	5	2019-01-09	8	939	2018-08-28	30x30x20	461	1	0	5	106	772	41	1	0	1	0	0	1	0	1	6	0	0	2	0	0	0	1	0	1	0	0	1	0	1	0	1	0	2	0	0	0	1	0	0	1	1	1
C	5	2019-01-09	8	939	2018-08-28	30x30x20	461	1	0	6	106	940	42	0	1	1	0	0	1	0	2	1	0	0	2	0	0	0	2	0	2	0	0	0	0	0	0	1	0	0	0	0	0	1	0	0	0	2	1
C	5	2019-01-09	8	788	2018-08-28	30x30x20	681	1	0	7	109	870	42	0	0	0	0	1	1	0	1	5	0	0	2	0	0	0	1	0	2	0	0	0	0	0	0	1	0	0	0	0	0	0	0	0	1	0	1
C	5	2019-01-09	8	788	2018-08-28	30x30x20	681	4	0	8	109	771	37	0	0	0	0	1	1	0	2	6	0	0	2	0	0	1	1	0	2	0	0	0	0	0	0	0	0	0	0	0	0	0	0	0	1	0	1
C	5	2019-01-09	8	788	2018-08-28	30x30x20	681	4	0	9	109	948	41	0	0	1	0	0	1	0	2	6	0	0	2	0	0	1	1	0	1	0	0	0	0	0	0	0	0	0	0	0	0	1	0	0	1	2	1
C	5	2019-01-09	8	788	2018-08-28	30x30x20	681	4	0	10	109	531	35	1	0	0	0	1	1	0	1	5	0	0	2	0	0	0	1	0	0	0	0	0	0	2	0	1	0	1	0	0	0	0	0	0	1	1	0
C	5	2019-01-09	8	724	2018-08-28	30x30x20	727	2	0	11	101	500	35	2	0	0	0	1	1	2	0	0	0	0	2	0	0	0	0	0	0	0	0	0	0	1	0	0	0	1	0	1	0	1	0	0	0	2	1
C	5	2019-01-09	8	724	2018-08-28	30x30x20	727	2	0	12	101	270	33	2	0	0	0	0	0	0	3	0	0	0	2	0	0	0	0	0	1	0	0	0	0	1	0	0	0	0	0	0	1	1	0	0	0	4	1
C	5	2019-01-09	8	939	2018-08-28	30x30x20	461	1	0	13	106	975	40	1	0	0	0	1	1	0	2	0	0	1	1	0	0	0	0	0	1	0	0	0	0	3	0	1	0	1	0	0	1	1	0	0	1	2	1
C	5	2019-01-09	8	939	2018-08-28	30x30x20	461	1	0	14	106	990	43	1	0	2	0	1	0	0	2	0	0	1	2	0	0	0	1	0	1	0	0	0	0	3	0	1	0	1	0	0	2	1	0	0	0	4	0
C	5	2019-01-09	8	788	2018-08-28	30x30x20	681	4	0	15	109	300	32	3	0	0	0	0	0	0	0	4	0	1	1	0	2	0	0	0	2	0	0	0	0	3	0	0	0	0	0	0	1	1	0	0	0	2	0
C	5	2019-01-16	9	838	2018-08-28	30x30x20	777	2	0	1	101	1155	44	0	1	1	0	1	0	0	1	4	0	0	1	0	0	1	1	0	0	0	0	0	0	0	0	1	0	1	0	0	0	0	0	0	1	2	1
C	5	2019-01-16	9	838	2018-08-28	30x30x20	777	2	0	2	101	662	39	1	0	1	0	0	0	0	0	0	0	0	2	0	0	1	0	0	0	0	0	0	0	1	0	1	0	0	0	0	0	1	0	0	1	1	1
C	5	2019-01-16	9	838	2018-08-28	30x30x20	777	2	0	3	101	823	40	0	1	0	0	1	0	0	2	0	0	0	1	0	0	0	0	0	0	0	0	0	0	1	0	1	0	0	0	0	0	1	0	0	1	1	0
C	5	2019-01-16	9	941	2018-08-28	30x30x20	507	1	0	4	106	1320	48	0	0	1	0	1	0	0	1	0	0	0	1	0	0	1	1	0	0	0	0	0	0	0	0	1	0	1	0	0	0	1	0	0	1	2	1
C	5	2019-01-16	9	941	2018-08-28	30x30x20	507	1	0	5	106	1110	49	0	0	0	0	0	0	0	1	0	0	0	1	0	0	1	2	0	0	0	0	0	0	0	0	1	0	0	0	0	0	1	0	0	1	2	0
C	5	2019-01-16	9	941	2018-08-28	30x30x20	507	1	0	6	106	540	35	0	0	1	0	1	0	0	0	0	0	0	2	0	0	1	1	0	0	0	0	0	0	2	0	1	0	0	0	0	0	1	0	0	1	0	1
C	5	2019-01-16	9	875	2018-08-28	30x30x20	739	4	0	7	109	831	41	0	1	0	0	1	0	0	1	0	0	0	1	0	0	1	1	0	0	0	0	0	0	0	0	1	0	0	0	0	1	1	0	0	1	2	1
C	5	2019-01-16	9	875	2018-08-28	30x30x20	739	4	0	8	109	816	40	0	0	0	0	1	0	0	0	4	0	0	2	0	0	1	1	0	0	0	0	0	0	1	0	1	0	0	0	0	0	1	0	0	1	2	1
C	5	2019-01-16	9	875	2018-08-28	30x30x20	739	4	0	9	109	1062	44	1	0	0	0	1	0	0	1	0	0	0	1	0	0	1	0	0	0	0	0	0	0	1	0	1	0	0	0	0	1	1	0	0	1	0	0
C	5	2019-01-16	9	875	2018-08-28	30x30x20	739	4	0	10	109	842	42	0	0	0	0	1	0	0	1	0	0	0	1	0	0	0	1	0	0	0	0	0	0	1	0	1	0	1	0	0	1	1	0	0	1	0	0
C	5	2019-01-16	9	838	2018-08-28	30x30x20	777	2	0	11	101	845	30	1	1	0	0	1	0	0	1	0	0	0	1	0	0	1	1	0	0	0	0	0	0	0	0	0	0	0	0	0	1	1	0	0	1	2	1
C	5	2019-01-16	9	838	2018-08-28	30x30x20	777	2	0	12	101	801	40	3	0	1	0	1	0	0	2	4	0	0	1	1	1	1	1	0	0	0	0	0	0	0	0	1	0	0	0	0	1	1	0	0	0	1	1
C	5	2019-01-16	9	941	2018-08-28	30x30x20	507	1	0	13	106	600	38	3	1	1	1	2	0	0	1	4	1	0	2	0	1	0	1	0	0	0	0	0	0	1	0	0	0	1	0	0	0	0	0	0	0	0	0
C	5	2019-01-16	9	941	2018-08-28	30x30x20	507	1	0	14	106	950	38	2	1	0	0	2	0	0	1	0	1	1	2	1	1	1	2	0	0	0	0	0	0	1	0	0	0	0	0	0	1	1	0	0	1	2	1
C	5	2019-01-16	9	875	2018-08-28	30x30x20	739	4	0	15	109	820	31	2	0	0	0	1	0	0	2	0	0	0	1	0	0	1	2	0	0	0	0	0	0	1	0	0	0	1	0	0	1	1	0	0	1	2	1
C	5	2019-01-24	10	856	2018-08-28	30x30x20	Datos a solicitar			1	101	912	41	0	0	2	0	1	1	0	1	1	0	2	1	0	0	1	2	0	1	0	0	0	0	0	0	1	0	0	0	0	1	0	0	0	1	0	1
C	5	2019-01-24	10	856	2018-08-28	30x30x20	Datos a solicitar			2	101	572	34	1	0	2	0	1	0	0	1	0	0	2	1	0	0	0	2	0	1	0	0	0	0	0	0	1	0	0	0	0	1	0	0	0	1	1	1
C	5	2019-01-24	10	856	2018-08-28	30x30x20	Datos a solicitar			3	101	1088	48	0	0	1	0	1	0	0	3	1	0	0	2	0	0	1	0	0	0	0	0	0	0	0	0	0	0	1	0	0	0	0	0	0	1	0	0
C	5	2019-01-24	10	1094	2018-08-28	30x30x20	Datos a solicitar			4	106	719	40	1	0	1	0	1	1	0	1	4	0	0	1	0	0	1	0	0	0	0	0	0	0	0	0	0	0	1	0	0	0	0	0	0	1	3	0
C	5	2019-01-24	10	1094	2018-08-28	30x30x20	Datos a solicitar			5	106	1476	49	0	2	0	0	1	1	0	3	6	0	2	1	0	0	1	2	0	2	0	0	0	0	0	0	1	0	0	0	0	1	1	0	0	1	0	0
C	5	2019-01-24	10	1094	2018-08-28	30x30x20	Datos a solicitar			6	106	1240	48	0	0	0	0	0	1	0	3	4	0	0	2	0	0	1	0	0	0	0	0	0	0	0	0	0	0	0	0	0	0	0	0	0	1	0	0
C	5	2019-01-24	10	1094	2018-08-28	30x30x20	Datos a solicitar			7	106	1176	47	0	1	1	0	0	1	0	1	1	0	2	1	0	0	1	1	0	1	0	0	0	0	0	0	0	0	0	0	0	1	1	0	0	1	0	0
C	5	2019-01-24	10	919	2018-08-28	30x30x20	Datos a solicitar			8	109	272	30	2	0	2	2	1	1	0	0	0	0	0	1	0	0	0	0	0	1	0	0	0	0	0	0	0	0	0	0	0	0	1	0	0	0	0	0
C	5	2019-01-24	10	919	2018-08-28	30x30x20	Datos a solicitar			9	109	311	30	1	0	0	0	1	0	0	3	6	0	2	1	0	0	0	0	0	2	0	0	0	0	1	0	0	0	0	0	0	0	0	0	0	1	0	1
C	5	2019-01-24	10	919	2018-08-28	30x30x20	Datos a solicitar			10	109	975	48	0	1	1	0	1	0	0	3	3	0	0	1	0	0	0	0	0	0	0	0	0	0	1	0	0	0	0	0	0	1	1	0	0	1	0	1
C	5	2019-01-24	10	856	2018-08-28	30x30x20	Datos a solicitar			11	101	460	36	3	0	2	0	2	0	2	0	6	0	0	2	0	1	0	0	0	0	0	0	0	0	0	1	1	0	0	0	0	0	0	0	0	0	1	0
C	5	2019-01-24	10	1094	2018-08-28	30x30x20	Datos a solicitar			12	106	1185	46	3	0	1	1	1	0	0	1	0	0	0	2	0	1	0	1	0	1	0	0	0	0	1	0	0	0	0	0	0	0	1	0	0	1	1	0
C	5	2019-01-24	10	1094	2018-08-28	30x30x20	Datos a solicitar			13	106	562	41	2	0	2	0	3	1	3	1	1	0	0	1	0	0	0	0	0	1	0	0	0	0	2	0	0	0	1	0	0	1	0	0	0	0	1	0
C	5	2019-01-24	10	1094	2018-08-28	30x30x20	Datos a solicitar			14	106	1000	45	1	0	0	0	0	0	0	1	0	0	0	1	0	0	1	2	0	0	0	0	0	0	0	2	1	0	1	0	0	0	0	0	0	0	0	0
C	5	2019-02-06	11	726	2018-08-28	30x30x20	Datos a solicitar			1	101	614	34	1	0	2	0	1	0	0	1	0	0	0	2	0	0	0	0	0	1	0	0	0	0	2	0	0	0	0	0	0	1	0	0	0	0	0	0
C	5	2019-02-06	11	726	2018-08-28	30x30x20	Datos a solicitar			2	101	830	39	1	0	2	0	1	0	0	1	0	0	0	1	0	0	1	0	0	1	0	0	0	0	0	0	0	0	0	0	0	1	0	0	0	0	4	0
C	5	2019-02-06	11	726	2018-08-28	30x30x20	Datos a solicitar			3	101	757	36	2	0	0	0	1	0	0	1	2	0	0	1	1	1	1	1	0	0	0	0	0	0	0	0	0	0	0	0	0	0	0	0	0	0	0	0
C	5	2019-02-06	11	1132	2018-08-28	30x30x20	Datos a solicitar			4	106	1080	41	2	0	2	0	1	0	0	1	6	0	0	2	0	0	0	2	0	1	0	0	0	1	1	1	0	0	2	0	0	1	0	0	0	1	0	0
C	5	2019-02-06	11	1132	2018-08-28	30x30x20	Datos a solicitar			5	106	869	43	1	0	1	0	0	0	0	1	0	0	0	2	0	0	0	1	0	0	0	0	0	0	0	0	0	0	1	0	0	0	2	0	0	1	3	0
C	5	2019-02-06	11	1132	2018-08-28	30x30x20	Datos a solicitar			6	106	1230	44	0	1	1	0	1	0	0	0	0	0	0	2	0	0	0	1	0	0	0	0	0	0	1	0	0	0	1	0	0	0	1	0	0	1	3	3
C	5	2019-02-06	11	1132	2018-08-28	30x30x20	Datos a solicitar			7	106	1146	50	0	1	1	0	0	0	0	0	1	0	0	1	1	1	0	0	0	0	0	0	0	0	1	0	0	0	0	0	0	0	0	0	0	1	0	0
C	5	2019-02-06	11	825	2018-08-28	30x30x20	Datos a solicitar			8	109	458	36	1	0	0	0	0	0	0	0	0	0	3	1	0	0	0	1	0	0	0	0	0	0	1	0	0	0	0	0	0	0	0	0	0	0	4	0
C	5	2019-02-06	11	825	2018-08-28	30x30x20	Datos a solicitar			9	109	831	44	1	0	1	0	1	0	0	0	1	0	0	2	0	0	0	1	0	2	0	0	0	0	0	1	1	0	0	0	0	1	1	0	0	0	4	0
C	5	2019-02-06	11	825	2018-08-28	30x30x20	Datos a solicitar			10	109	1060	48	2	0	1	0	0	0	0	1	0	0	3	1	0	1	0	0	0	2	0	0	0	2	2	2	1	0	2	0	0	0	1	0	0	0	2	1
C	5	2019-02-06	11	1132	2018-08-28	30x30x20	Datos a solicitar			11	106	800	44	3	0	1	0	1	0	1	0	0	0	0	2	0	2	1	0	0	0	0	0	0	0	0	0	0	0	0	0	2	0	1	2	0	0	4	0
C	5	2019-02-06	11	1132	2018-08-28	30x30x20	Datos a solicitar			12	106	898	40	2	0	1	0	1	1	0	1	6	0	0	1	0	0	0	1	0	0	0	0	0	0	2	1	0	0	1	0	0	0	0	0	0	0	0	0
C	5	2019-02-06	11	1132	2018-08-28	30x30x20	Datos a solicitar			13	106	1134	46	2	0	0	0	0	1	0	0	2	0	0	1	0	0	1	0	0	0	0	0	0	0	0	0	0	0	2	0	0	1	1	0	0	0	4	0
C	5	2019-02-06	11	825	2018-08-28	30x30x20	Datos a solicitar			14	109	898	43	1	0	0	0	0	1	0	1	6	0	0	2	0	0	0	0	0	0	0	0	0	0	2	0	0	0	0	0	0	0	1	0	0	0	0	0
C	5	2019-02-06	11	825	2018-08-28	30x30x20	Datos a solicitar			15	109	1093	45	0	0	0	0	1	0	0	0	5	0	0	1	0	1	0	2	0	0	0	0	0	1	0	0	0	0	1	0	0	0	1	0	0	1	0	0
C	6	2018-08-17	1	228	2018-07-20	40x40x20	73	3	0	1	101	186	27	0	0	1	0	0	0	0	0	0	0	0	1	0	0	0	0	0	0	0	0	0	0	0	0	0	0	0	0	0	0	0	0	0	1	0	0
C	6	2018-08-17	1	228	2018-07-20	40x40x20	73	3	0	2	101	177	26	0	0	1	0	1	0	0	0	0	0	0	1	0	0	0	0	0	0	0	0	0	0	0	0	0	0	0	0	0	0	0	0	0	1	0	1
C	6	2018-08-17	1	228	2018-07-20	40x40x20	73	3	0	3	101	163	25	0	0	1	0	0	0	0	0	0	0	0	1	0	0	1	0	0	0	0	0	0	0	0	0	0	0	0	0	0	0	0	0	0	1	0	0
C	6	2018-08-17	1	228	2018-07-20	40x40x20	73	3	0	4	101	113	23	0	0	1	0	1	0	0	0	0	0	0	1	0	0	0	0	0	0	0	0	0	0	0	0	0	0	0	0	0	0	0	0	0	1	0	1
C	6	2018-08-17	1	228	2018-07-20	40x40x20	73	3	0	5	101	177	26	0	2	1	0	0	0	0	0	1	0	0	1	0	0	1	0	0	0	0	0	0	0	0	0	0	0	0	0	0	0	0	0	0	1	0	0
C	6	2018-08-17	1	228	2018-07-21	40x40x20	96	20	0	6	102	144	25	0	0	0	0	0	0	0	0	0	0	0	0	0	0	1	0	0	0	0	0	0	0	0	0	0	0	0	0	0	0	0	0	0	0	0	0
C	6	2018-08-17	1	228	2018-07-21	40x40x20	96	20	0	7	102	164	25	0	0	0	0	0	0	0	0	0	0	0	1	0	0	0	1	0	0	0	0	0	0	0	0	0	0	0	0	0	0	0	0	0	1	0	0
C	6	2018-08-17	1	228	2018-07-21	40x40x20	96	20	0	8	102	138	23	0	0	0	0	0	0	0	0	1	0	0	0	0	0	0	0	0	0	0	0	0	0	0	0	0	0	0	0	0	0	0	0	0	1	0	0
C	6	2018-08-17	1	228	2018-07-21	40x40x20	96	20	0	9	102	182	26	0	0	0	0	0	0	0	0	0	0	0	0	0	0	1	0	0	0	0	0	0	0	0	0	0	0	1	0	0	0	0	0	0	1	0	0
C	6	2018-08-17	1	228	2018-07-21	40x40x20	96	20	0	10	102	171	26	0	0	0	0	0	0	0	0	0	0	0	2	0	0	1	1	0	0	0	0	0	0	0	0	0	0	0	0	0	0	0	0	0	1	0	1
C	6	2018-08-17	1	228	2018-07-20	40x40x20	73	3	0	11	101	170	24	1	0	0	0	1	0	0	0	0	0	3	2	0	1	1	1	0	0	0	0	0	0	0	0	0	0	0	0	0	1	0	0	0	1	0	1
C	6	2018-08-17	1	228	2018-07-21	40x40x20	96	20	0	12	102	83	19	2	0	0	0	2	0	0	0	1	0	0	2	0	0	0	0	0	1	0	0	0	0	0	0	0	0	0	0	0	0	0	0	0	0	0	0
C	6	2018-08-17	1	228	2018-07-19	40x40x20	49	3	0	13	104	181	24	3	0	1	2	2	0	0	0	1	0	1	1	0	1	0	0	0	0	0	0	0	0	0	0	0	0	0	0	0	0	0	0	0	0	2	0
C	6	2018-08-17	1	228	2018-07-19	40x40x20	49	3	0	14	104	195	26	0	0	1	0	0	0	0	0	0	0	1	2	0	0	1	0	0	1	0	0	0	0	0	0	0	0	0	0	0	0	0	0	0	0	2	0
C	6	2018-08-17	1	228	2018-07-19	40x40x20	49	3	0	15	104	153	24	1	0	1	0	0	0	0	0	0	0	1	1	0	1	1	0	0	0	0	0	0	0	0	0	0	0	0	0	0	0	0	0	0	0	2	1
C	6	2018-08-24	2	242	2018-07-20	40x40x20	88	3	0	1	101	231	27	0	0	0	0	0	0	0	1	1	0	0	1	0	0	1	0	0	0	0	0	0	0	0	0	0	0	0	0	0	0	0	0	0	1	0	0
C	6	2018-08-24	2	242	2018-07-20	40x40x20	88	3	0	2	101	207	27	0	0	1	0	0	0	0	0	1	0	0	2	0	0	1	0	0	0	0	0	0	0	0	0	0	0	0	0	0	0	0	0	0	1	0	0
C	6	2018-08-24	2	242	2018-07-20	40x40x20	88	3	0	3	101	202	26	0	0	0	0	0	0	0	0	1	0	0	2	0	0	1	0	0	0	0	0	0	0	0	0	1	0	0	0	0	0	0	0	0	1	0	0
C	6	2018-08-24	2	242	2018-07-20	40x40x20	88	3	0	4	101	272	29	0	0	1	0	0	0	0	0	1	0	0	2	0	0	0	0	0	0	0	0	0	0	0	0	1	0	0	0	0	0	0	0	0	1	0	0
C	6	2018-08-24	2	242	2018-07-20	40x40x20	88	3	0	5	101	177	26	0	0	1	0	0	0	0	0	1	0	0	2	0	0	1	0	0	0	0	0	0	0	0	0	0	0	0	0	0	0	0	0	0	1	0	0
C	6	2018-08-24	2	230	2018-07-21	40x40x20	109	21	0	6	102	253	30	0	2	2	0	0	0	0	1	0	0	0	2	0	0	0	0	0	0	0	0	0	0	0	0	0	0	0	0	0	0	0	0	0	1	0	0
C	6	2018-08-24	2	230	2018-07-21	40x40x20	109	21	0	7	102	201	26	0	0	0	0	0	0	0	0	0	0	0	2	0	0	0	0	0	0	0	0	0	0	0	0	1	0	0	0	0	0	0	0	0	1	0	0
C	6	2018-08-24	2	230	2018-07-21	40x40x20	109	21	0	8	102	154	25	0	0	2	0	0	0	0	0	0	0	0	2	0	0	0	0	0	0	0	0	0	0	0	0	0	0	0	0	0	0	0	0	0	1	0	0
C	6	2018-08-24	2	230	2018-07-21	40x40x20	109	21	0	9	102	187	27	0	0	1	0	0	0	0	0	0	0	0	1	0	0	0	0	0	0	0	0	0	0	0	0	0	0	0	0	0	0	0	0	0	1	0	0
C	6	2018-08-24	2	230	2018-07-21	40x40x20	109	21	0	10	102	155	25	0	0	0	0	0	0	0	0	0	0	0	1	0	0	0	1	0	0	0	0	0	0	0	0	0	0	0	0	0	0	0	0	0	1	0	0
C	6	2018-08-24	2	242	2018-07-20	40x40x20	88	3	0	11	101	145	25	1	0	0	0	1	0	0	0	0	0	0	2	0	1	0	1	0	0	0	0	0	0	0	0	0	0	1	0	0	0	0	0	0	1	0	0
C	6	2018-08-24	2	242	2018-07-20	40x40x20	88	3	0	12	101	128	24	0	0	1	4	1	1	0	0	0	0	0	1	0	1	0	0	0	0	0	0	0	0	1	0	0	0	1	0	1	0	0	0	0	1	0	0
C	6	2018-08-24	2	230	2018-07-21	40x40x20	109	21	0	13	102	209	27	1	0	1	4	1	0	0	0	0	0	0	1	0	0	1	2	0	0	0	0	0	0	0	0	0	0	0	0	1	0	0	0	0	1	0	0
C	6	2018-08-24	2	230	2018-07-21	40x40x20	109	21	0	14	102	150	24	1	0	1	4	1	0	0	0	1	0	0	1	0	0	0	1	0	0	0	0	0	0	0	0	0	0	0	0	0	0	0	0	0	0	0	0
C	6	2018-08-24	2	230	2018-07-21	40x40x20	109	21	0	15	102	224	29	0	0	0	4	0	0	0	0	1	0	0	2	0	0	0	1	0	0	0	0	0	0	0	0	0	0	0	0	0	0	0	0	0	0	2	0
C	6	2018-08-24	2	230	2018-07-21	40x40x20	109	21	0	16	102	80	20	0	1	2	4	3	0	1	0	0	0	0	2	0	0	0	0	0	0	0	0	0	0	0	0	0	0	0	0	1	0	0	0	0	0	1	0
C	6	2018-08-31	3	252	2018-07-20	40x40x20	113	3	0	1	101	245	29	0	0	0	0	0	0	0	1	1	0	0	2	0	0	1	0	0	0	0	0	0	0	0	0	0	0	0	0	0	0	0	0	0	1	0	0
C	6	2018-08-31	3	252	2018-07-20	40x40x20	113	3	0	2	101	196	28	0	0	1	0	0	0	0	0	0	0	0	2	0	0	0	0	0	0	0	0	0	0	0	0	0	0	0	0	0	0	0	0	0	1	0	0
C	6	2018-08-31	3	252	2018-07-20	40x40x20	113	3	0	3	101	270	29	0	0	0	0	0	1	0	0	1	0	0	2	0	0	1	1	0	0	0	0	0	0	0	0	0	0	0	0	0	0	0	0	0	1	0	0
C	6	2018-08-31	3	252	2018-07-20	40x40x20	113	3	0	4	101	248	28	0	0	0	0	0	0	0	0	1	0	0	2	0	0	0	0	0	0	0	0	0	0	0	0	0	0	0	0	0	0	0	0	0	1	0	0
C	6	2018-08-31	3	252	2018-07-20	40x40x20	113	3	0	5	101	180	26	0	0	1	0	0	0	0	0	0	0	0	0	0	0	0	1	0	0	0	0	0	0	1	0	0	0	0	0	0	0	0	0	0	1	0	0
C	6	2018-08-31	3	240	2018-07-21	40x40x20	128	21	0	6	102	149	28	0	0	1	0	0	0	0	0	0	0	0	1	0	0	0	1	0	0	0	0	0	0	1	0	0	0	0	0	0	0	0	0	0	0	0	0
C	6	2018-08-31	3	240	2018-07-21	40x40x20	128	21	0	7	102	112	23	0	0	1	0	0	0	0	0	0	0	0	2	0	0	0	1	0	0	0	0	0	0	1	0	0	0	0	0	1	0	0	0	0	1	0	0
C	6	2018-08-31	3	240	2018-07-21	40x40x20	128	21	0	8	102	270	29	0	0	1	0	0	0	0	1	0	0	0	2	0	0	0	1	0	0	0	0	0	0	0	0	1	0	0	0	0	0	0	0	0	1	0	0
C	6	2018-08-31	3	240	2018-07-21	40x40x20	128	21	0	9	102	226	28	0	0	1	0	0	0	0	0	1	0	0	1	0	0	1	0	0	0	0	0	0	0	0	0	0	0	0	0	0	0	0	0	0	1	0	1
C	6	2018-08-31	3	240	2018-07-21	40x40x20	128	21	0	10	102	224	28	0	0	0	0	0	1	0	0	0	0	0	1	0	0	0	1	0	0	0	0	0	0	0	0	0	0	1	0	0	0	0	0	0	1	0	1
C	6	2018-08-31	3	252	2018-07-20	40x40x20	113	3	0	11	101	100	23	3	0	0	1	1	0	0	0	0	0	3	2	0	2	0	1	0	0	0	0	0	0	1	0	0	0	1	0	0	0	0	0	0	0	0	1
C	6	2018-08-31	3	252	2018-07-20	40x40x20	113	3	0	12	101	117	24	3	0	1	0	0	0	0	0	2	0	0	1	0	0	0	0	0	0	0	0	0	0	0	0	0	0	0	0	0	0	0	0	0	0	0	0
C	6	2018-08-31	3	240	2018-07-21	40x40x20	128	21	0	13	102	91	22	3	0	0	0	0	0	0	0	0	0	3	1	0	2	0	2	0	0	0	0	0	0	1	0	0	0	0	0	0	0	0	0	0	0	0	1
C	6	2018-08-31	3	240	2018-07-21	40x40x20	128	21	0	14	102	103	21	3	0	0	0	2	0	0	1	0	0	0	1	0	2	0	0	0	0	0	0	0	0	0	1	0	0	0	0	1	0	0	0	0	0	0	1
C	6	2018-08-31	3	240	2018-07-21	40x40x20	128	21	0	15	102	85	22	1	0	0	0	1	0	0	0	0	0	2	2	0	2	0	0	0	0	0	0	0	0	0	0	0	0	0	0	0	0	0	0	0	0	0	1
C	6	2018-08-31	3	240	2018-07-21	40x40x20	128	21	0	16	102	134	25	1	0	0	0	2	0	0	0	0	0	0	0	0	0	0	0	0	0	0	0	0	0	0	0	0	0	0	0	0	0	0	0	0	0	0	0
C	6	2018-09-07	4	300	2018-07-20	40x40x20	148	3	0	1	101	236	28	0	0	1	0	0	0	0	0	1	0	0	1	0	0	0	1	0	0	0	0	0	0	0	0	1	0	1	0	0	0	0	0	0	1	0	0
C	6	2018-09-07	4	300	2018-07-20	40x40x20	148	3	0	2	101	179	25	0	0	0	0	0	0	0	0	0	0	0	2	0	0	0	0	0	0	0	0	0	0	0	0	1	0	0	0	0	0	0	0	0	1	0	0
C	6	2018-09-07	4	300	2018-07-20	40x40x20	148	3	0	3	101	138	26	0	0	0	0	1	0	0	0	1	0	0	2	0	0	0	1	0	0	0	0	0	0	0	0	1	0	1	0	0	0	0	0	0	0	0	0
C	6	2018-09-07	4	300	2018-07-20	40x40x20	148	3	0	4	101	114	23	0	0	0	0	2	0	0	0	0	0	0	1	0	0	0	0	0	0	0	0	0	0	0	0	0	0	1	0	0	0	0	0	0	0	0	0
C	6	2018-09-07	4	300	2018-07-20	40x40x20	148	3	0	5	101	232	28	0	2	2	2	0	1	0	0	0	0	0	1	0	0	0	0	0	0	0	0	0	0	0	0	0	0	0	0	0	0	0	0	0	1	0	0
C	6	2018-09-07	4	300	2018-07-20	40x40x20	148	3	0	6	101	266	26	0	0	0	0	0	0	0	0	0	1	0	1	0	0	1	0	0	0	0	0	0	0	0	0	1	0	0	0	0	0	0	0	0	0	0	0
C	6	2018-09-07	4	300	2018-07-21	40x40x20	153	21	0	7	102	103	23	0	0	0	0	0	0	0	0	0	0	0	2	0	0	1	0	0	0	0	0	0	0	0	0	1	0	0	0	0	0	0	0	0	1	0	0
C	6	2018-09-07	4	300	2018-07-21	40x40x20	153	21	0	8	102	111	25	0	0	0	0	0	0	0	0	0	0	0	2	0	0	0	1	0	0	0	0	0	0	0	0	0	0	0	0	0	0	0	0	0	0	0	0
C	6	2018-09-07	4	300	2018-07-21	40x40x20	153	21	0	9	102	91	23	0	0	0	0	2	0	0	0	0	0	0	2	0	0	0	0	0	0	0	0	0	0	0	0	0	0	1	0	0	0	0	0	0	1	0	0
C	6	2018-09-07	4	300	2018-07-21	40x40x20	153	21	0	10	102	124	24	0	0	0	0	1	0	0	0	0	0	0	2	0	0	1	0	0	0	0	0	0	0	0	0	0	0	1	0	0	0	0	0	0	1	0	0
C	6	2018-09-07	4	300	2018-07-21	40x40x20	153	21	0	11	102	65	21	0	0	0	1	0	0	0	0	0	0	0	1	0	0	0	0	0	0	0	0	0	0	0	0	0	0	0	0	0	0	0	0	0	0	0	0
C	6	2018-09-07	4	300	2018-07-21	40x40x20	153	21	0	12	102	144	26	0	0	0	0	0	0	0	0	0	0	0	1	0	0	0	0	0	0	0	0	0	0	0	0	1	0	0	0	0	0	0	0	0	1	0	0
C	6	2018-09-07	4	300	2018-07-21	40x40x20	153	21	0	13	102	105	23	0	0	0	0	0	0	0	0	0	0	0	1	0	0	0	0	0	0	0	0	0	0	0	0	0	0	0	0	0	0	0	0	0	1	0	0
C	6	2018-09-07	4	300	2018-07-21	40x40x20	153	21	0	14	102	88	22	0	0	0	0	0	0	0	0	1	0	0	1	0	0	0	0	0	0	0	0	0	0	0	0	0	0	0	0	0	0	0	0	0	0	0	0
C	6	2018-09-07	4	300	2018-07-20	40x40x20	148	3	0	15	101	280	30	3	0	0	4	0	0	0	0	0	0	1	1	0	1	0	1	0	0	0	0	0	0	0	0	0	0	1	0	0	0	0	0	0	0	0	0
C	6	2018-09-07	4	300	2018-07-21	40x40x20	153	21	0	16	102	219	28	3	0	1	0	0	0	0	0	0	0	3	2	0	0	0	0	0	0	0	0	0	0	0	0	0	0	0	0	0	0	0	0	0	1	0	0
C	6	2018-09-14	5	324	2018-07-20	40x40x20	188	3	0	1	101	346	31	0	0	0	0	0	0	0	0	0	0	0	1	0	0	0	0	0	0	0	0	0	0	0	0	0	0	0	0	0	0	0	0	0	1	0	1
C	6	2018-09-14	5	324	2018-07-20	40x40x20	188	3	0	2	101	338	31	0	0	0	0	0	0	0	0	0	0	0	2	0	0	1	0	0	0	0	0	0	0	0	0	0	0	0	0	0	0	0	0	0	1	0	0
C	6	2018-09-14	5	324	2018-07-20	40x40x20	188	3	0	3	101	277	30	0	0	1	0	1	0	0	0	0	0	0	1	0	0	0	0	0	0	0	0	0	0	0	0	1	0	0	0	0	0	1	0	0	1	0	0
C	6	2018-09-14	5	324	2018-07-20	40x40x20	188	3	0	4	101	234	37	0	0	0	0	1	0	0	0	0	0	0	1	0	0	0	0	0	0	0	0	0	0	0	0	0	0	0	0	0	0	0	0	0	1	0	0
C	6	2018-09-14	5	324	2018-07-20	40x40x20	188	3	0	5	101	138	25	0	0	0	0	1	0	0	1	0	0	0	2	0	0	0	0	0	0	0	0	0	0	0	0	0	0	0	0	0	0	0	0	0	1	0	0
C	6	2018-09-14	5	310	2018-07-21	40x40x20	173	21	0	6	102	410	32	0	0	1	0	0	0	0	0	0	0	0	1	0	0	0	0	0	0	0	0	0	0	0	0	0	0	0	0	0	0	0	0	0	1	2	0
C	6	2018-09-14	5	310	2018-07-21	40x40x20	173	21	0	7	102	166	28	0	0	0	0	0	0	0	1	0	0	0	2	0	0	0	0	0	0	0	0	0	0	2	0	0	0	0	0	0	0	0	0	0	1	0	0
C	6	2018-09-14	5	310	2018-07-21	40x40x20	173	21	0	8	102	262	29	0	0	0	0	0	0	0	0	0	0	0	2	0	0	0	0	0	0	0	0	0	0	1	0	1	0	0	0	0	0	0	0	0	1	0	1
C	6	2018-09-14	5	310	2018-07-21	40x40x20	173	21	0	9	102	240	27	0	0	1	0	0	0	0	0	0	0	0	1	0	0	0	0	0	0	0	0	0	0	0	0	0	0	0	0	0	0	0	0	0	1	0	0
C	6	2018-09-14	5	310	2018-07-21	40x40x20	173	21	0	10	102	320	31	1	0	0	0	1	0	0	0	0	0	0	2	0	0	0	1	0	0	0	0	0	0	0	0	0	0	0	0	0	0	0	0	0	1	0	0
C	6	2018-09-14	5	324	2018-07-20	40x40x20	188	3	0	11	101	369	31	2	0	0	0	1	0	0	0	0	0	0	1	0	0	0	1	0	0	0	0	0	0	2	0	0	0	0	0	0	0	2	0	0	1	3	1
C	6	2018-09-14	5	324	2018-07-20	40x40x20	188	3	0	12	101	104	23	3	0	0	4	1	0	0	1	0	0	0	2	2	0	0	0	0	0	0	0	0	0	2	0	0	0	0	0	0	0	0	0	0	1	1	0
C	6	2018-09-14	5	324	2018-07-20	40x40x20	188	3	0	13	101	58	20	2	0	0	0	2	0	0	0	0	0	0	2	0	2	2	0	0	0	0	0	0	0	1	0	0	0	0	0	0	0	0	0	0	1	1	0
C	6	2018-09-14	5	310	2018-07-21	40x40x20	173	21	0	14	102	169	25	3	0	0	3	2	0	0	0	2	0	0	2	0	1	0	0	0	0	0	0	0	0	3	1	0	0	1	0	0	0	0	0	0	0	2	1
C	6	2018-09-14	5	310	2018-07-21	40x40x20	173	21	0	15	102	185	27	3	0	0	3	3	0	0	1	4	0	0	2	0	2	0	0	0	0	0	0	0	0	1	1	0	0	0	0	1	0	2	0	0	1	2	1
C	6	2018-09-14	5	310	2018-07-21	40x40x20	173	21	0	16	102	207	28	2	0	0	0	3	0	0	0	0	0	0	1	0	0	0	2	0	1	0	0	0	0	2	0	0	0	0	0	0	0	0	0	0	0	4	1
C	6	2018-09-21	6	356	2018-07-20	40x40x20	222	3	0	1	101	416	35	0	0	0	1	0	0	0	0	1	0	0	1	0	0	0	0	0	0	0	0	0	0	0	0	1	0	0	0	0	0	0	0	0	1	0	0
C	6	2018-09-21	6	356	2018-07-20	40x40x20	222	3	0	2	101	394	33	0	0	0	1	0	0	0	0	1	0	0	2	0	0	0	0	0	0	0	0	1	0	0	0	1	0	0	0	0	0	1	0	0	1	0	1
C	6	2018-09-21	6	356	2018-07-20	40x40x20	222	3	0	3	101	313	30	0	0	1	0	0	0	0	0	1	0	0	2	0	0	0	0	0	0	0	0	0	0	0	0	1	0	0	0	0	0	0	0	0	1	0	0
C	6	2018-09-21	6	356	2018-07-20	40x40x20	222	3	0	4	101	347	31	0	0	0	0	0	0	0	0	0	0	0	2	0	0	0	0	0	0	0	0	0	0	0	0	1	0	0	0	0	0	0	0	0	1	0	0
C	6	2018-09-21	6	356	2018-07-20	40x40x20	222	3	0	5	101	373	30	0	0	1	1	0	0	0	0	1	0	0	1	0	0	0	0	0	0	0	0	0	0	0	1	0	0	0	0	0	0	0	0	0	1	0	1
C	6	2018-09-21	6	341	2018-07-21	40x40x20	189	21	0	6	102	295	28	0	0	0	2	0	0	0	0	0	0	0	1	0	0	0	0	0	0	0	0	0	0	0	0	0	0	0	0	0	0	0	0	0	1	0	0
C	6	2018-09-21	6	341	2018-07-21	40x40x20	189	21	0	7	102	421	33	0	0	1	0	0	0	0	0	1	0	0	1	0	0	0	0	0	0	0	0	0	0	0	0	0	0	0	0	0	0	0	0	0	1	0	1
C	6	2018-09-21	6	341	2018-07-21	40x40x20	189	21	0	8	102	377	31	0	0	0	1	0	0	0	0	1	0	0	1	0	0	1	0	0	0	0	0	0	0	0	0	0	0	0	0	0	0	0	0	0	1	0	1
C	6	2018-09-21	6	341	2018-07-21	40x40x20	189	21	0	9	102	327	30	0	1	1	2	0	0	0	0	1	0	0	2	0	0	0	0	0	0	0	0	0	0	1	0	1	0	0	0	0	0	0	0	0	1	0	0
C	6	2018-09-21	6	341	2018-07-21	40x40x20	189	21	0	10	102	261	29	0	0	2	0	0	0	0	0	1	0	0	1	0	0	0	0	0	0	0	0	0	0	0	0	1	0	0	0	0	0	0	0	0	1	0	1
C	6	2018-09-21	6	356	2018-07-20	40x40x20	222	3	0	11	101	335	29	2	1	1	0	1	0	0	1	1	0	1	1	0	1	0	1	1	1	0	0	0	0	2	0	0	0	0	0	0	1	3	0	0	1	2	1
C	6	2018-09-21	6	356	2018-07-20	40x40x20	222	3	0	12	101	78	23	2	0	0	0	2	0	0	0	0	0	0	1	0	2	1	0	0	0	0	0	0	0	1	0	0	0	0	0	0	0	1	0	0	0	1	0
C	6	2018-09-21	6	341	2018-07-21	40x40x20	189	21	0	13	102	278	28	1	0	0	1	1	0	0	0	1	0	1	2	0	1	0	0	1	0	0	0	0	0	3	0	1	0	1	0	0	0	2	0	0	0	1	1
C	6	2018-09-21	6	341	2018-07-21	40x40x20	189	21	0	14	102	95	20	3	0	0	0	3	0	0	0	2	0	0	2	0	2	1	1	0	0	0	0	0	0	0	0	0	0	0	0	0	1	0	0	0	0	0	0
C	6	2018-09-21	6	341	2018-07-21	40x40x20	189	21	0	15	102	77	20	3	0	0	0	3	0	1	0	2	0	0	2	0	2	1	0	0	0	0	0	0	0	0	0	0	0	0	0	0	1	0	0	0	0	0	0
C	6	2018-09-28	7	402	2018-07-20	40x40x20	246	6	0	1	101	460	33	0	0	0	0	0	0	0	0	0	0	0	0	0	0	1	1	0	0	0	0	0	0	0	0	1	0	0	0	0	0	0	0	0	1	0	0
C	6	2018-09-28	7	402	2018-07-20	40x40x20	246	6	0	2	101	326	32	0	0	1	0	0	0	0	3	0	0	0	0	0	0	1	1	0	0	0	0	0	0	0	0	1	0	0	0	0	0	0	0	0	1	0	0
C	6	2018-09-28	7	402	2018-07-20	40x40x20	246	6	0	3	101	359	31	0	0	1	0	0	0	0	0	6	0	0	1	0	0	1	1	0	0	0	0	0	0	0	0	0	0	0	0	0	0	0	0	0	1	0	0
C	6	2018-09-28	7	402	2018-07-20	40x40x20	246	6	0	4	101	380	32	0	0	0	0	0	0	0	0	4	0	0	1	0	0	1	1	0	0	0	0	0	0	0	0	0	0	0	0	0	0	0	0	0	1	0	0
C	6	2018-09-28	7	402	2018-07-20	40x40x20	246	6	0	5	101	422	34	0	0	0	0	0	0	0	0	6	0	0	2	0	0	1	0	0	0	0	0	0	0	0	0	0	0	0	0	0	0	0	0	0	1	0	0
C	6	2018-09-28	7	385	2018-07-21	40x40x20	207	21	0	6	102	410	33	0	0	1	0	0	0	0	0	0	0	0	1	0	0	1	0	0	0	0	0	0	0	0	0	0	0	0	0	0	0	0	0	0	1	0	0
C	6	2018-09-28	7	385	2018-07-21	40x40x20	207	21	0	7	102	313	3	0	2	1	0	0	0	0	0	0	0	0	1	0	0	0	1	0	0	0	0	0	0	0	0	1	0	0	0	0	0	0	0	0	1	0	1
C	6	2018-09-28	7	385	2018-07-21	40x40x20	207	21	0	8	102	439	33	0	1	1	0	0	0	0	0	6	0	0	2	0	0	1	0	0	0	0	0	0	0	0	0	1	0	0	0	0	0	0	0	0	1	0	0
C	6	2018-09-28	7	385	2018-07-21	40x40x20	207	21	0	9	102	344	31	0	0	0	0	0	0	0	0	2	0	0	1	0	0	1	0	0	0	0	0	0	0	0	0	0	0	0	0	0	0	0	0	0	1	0	0
C	6	2018-09-28	7	385	2018-07-21	40x40x20	207	21	0	10	102	295	34	0	0	1	0	0	0	0	0	6	0	0	1	0	0	0	0	0	0	0	0	0	0	0	0	1	0	0	0	0	0	0	0	0	1	0	0
C	6	2018-09-28	7	402	2018-07-20	40x40x20	246	6	0	11	101	110	24	1	0	0	0	0	0	0	0	0	0	0	1	0	0	0	0	0	0	0	0	0	0	0	0	0	0	0	0	0	0	0	0	0	1	2	0
C	6	2018-09-28	7	402	2018-07-20	40x40x20	246	6	0	12	101	129	25	0	0	0	0	0	0	0	0	0	0	0	1	0	0	0	0	0	0	0	0	0	0	0	0	0	0	0	0	0	0	0	0	0	1	0	0
C	6	2018-09-28	7	385	2018-07-21	40x40x20	207	21	0	13	102	143	26	1	2	0	0	0	0	0	3	4	0	0	2	0	0	1	0	0	0	0	0	0	0	0	0	1	0	0	0	0	0	0	0	0	0	0	0
C	6	2018-09-28	7	385	2018-07-21	40x40x20	207	21	0	14	102	134	24	0	0	0	0	0	0	0	1	0	0	0	1	0	0	1	1	0	0	0	0	0	0	0	0	1	0	0	0	0	0	0	0	0	1	0	0
C	6	2018-09-28	7	385	2018-07-21	40x40x20	207	21	0	15	102	149	26	0	0	0	0	0	0	0	0	4	0	0	1	0	0	1	0	0	0	0	0	0	0	0	0	0	0	0	0	0	0	0	0	0	1	0	0
C	6	2018-10-05	8	445	2018-07-20	40x40x20	256	6	0	1	101	490	36	0	0	0	0	0	0	0	0	1	0	0	2	0	0	1	0	0	0	0	0	0	0	0	0	0	0	0	0	0	0	0	0	0	1	0	0
C	6	2018-10-05	8	445	2018-07-20	40x40x20	256	6	0	2	101	53	37	0	0	0	0	0	0	0	0	5	0	0	2	0	0	1	0	0	0	0	0	0	0	0	0	0	0	0	0	0	0	0	0	0	1	0	0
C	6	2018-10-05	8	445	2018-07-20	40x40x20	256	6	0	3	101	98	33	0	0	0	0	0	0	0	0	0	0	0	2	0	0	1	0	0	0	0	0	0	0	0	0	0	0	0	0	0	0	0	0	0	1	0	0
C	6	2018-10-05	8	445	2018-07-20	40x40x20	256	6	0	4	101	78	25	0	0	0	0	1	0	0	0	0	0	0	1	0	0	0	0	0	0	0	0	0	0	1	0	0	0	0	0	0	0	0	0	0	1	0	0
C	6	2018-10-05	8	445	2018-07-20	40x40x20	256	6	0	5	101	430	23	0	0	0	0	0	0	0	0	5	0	0	1	0	0	0	0	0	0	0	0	0	0	1	0	1	0	0	0	0	0	0	0	0	1	0	0
C	6	2018-10-05	8	428	2018-07-21	40x40x20	285	21	0	6	102	455	32	0	0	0	0	0	0	0	0	0	0	0	1	0	0	1	0	0	0	0	0	0	0	0	0	0	0	0	0	0	0	0	0	0	1	0	0
C	6	2018-10-05	8	428	2018-07-21	40x40x20	285	21	0	7	102	119	33	0	0	0	0	1	0	0	0	1	0	0	2	0	0	1	0	0	0	0	0	0	0	0	0	0	0	0	0	0	0	0	0	0	1	0	0
C	6	2018-10-05	8	428	2018-07-21	40x40x20	285	21	0	8	102	93	34	0	0	0	0	0	0	0	0	0	0	0	0	0	0	0	1	0	0	0	0	0	0	0	0	1	0	0	0	0	0	0	0	0	1	0	0
C	6	2018-10-05	8	428	2018-07-21	40x40x20	285	21	0	9	102	416	34	0	0	0	0	1	0	0	0	5	0	0	0	0	0	0	0	0	0	0	0	0	0	0	0	0	0	0	0	0	0	0	0	0	1	0	0
C	6	2018-10-05	8	428	2018-07-21	40x40x20	285	21	0	10	102	92	22	0	0	0	0	0	0	0	0	0	0	0	0	0	0	0	0	0	0	0	0	0	0	0	0	0	0	0	0	0	0	0	0	0	1	0	0
C	6	2018-10-05	8	445	2018-07-20	40x40x20	256	6	0	11	101	56	20	0	0	0	0	1	0	0	0	0	0	0	0	0	0	0	0	0	0	0	0	0	0	0	0	0	0	0	0	0	1	1	0	0	1	0	0
C	6	2018-10-05	8	445	2018-07-20	40x40x20	256	6	0	12	101	45	19	0	0	0	0	1	0	0	0	0	0	0	0	0	0	0	0	0	0	0	0	0	0	0	0	0	0	0	0	0	0	0	0	0	1	0	1
C	6	2018-10-05	8	428	2018-07-21	40x40x20	285	21	0	13	102	96	23	0	0	0	0	2	0	0	0	0	0	0	0	0	0	0	1	0	0	0	0	0	0	1	0	0	0	0	0	0	1	0	0	0	1	0	0
C	6	2018-10-05	8	428	2018-07-21	40x40x20	285	21	0	14	102	77	21	0	0	0	0	1	0	0	0	0	0	0	1	0	0	0	0	0	0	0	0	0	0	0	0	0	0	0	0	0	1	0	0	0	1	0	0
C	6	2018-10-05	8	428	2018-07-21	40x40x20	285	21	0	15	102	75	22	0	0	0	0	1	0	0	0	0	0	0	0	0	0	0	0	0	0	0	0	0	0	0	0	1	0	0	0	0	1	0	0	0	1	0	1
C	6	2018-10-12	9	490	2018-07-20	40x40x20	273	6	0	1	101	470	36	1	0	2	0	1	0	0	0	4	0	0	1	0	0	0	2	0	0	0	0	0	0	0	0	1	0	1	0	0	0	1	0	0	1	1	1
C	6	2018-10-12	9	490	2018-07-20	40x40x20	273	6	0	2	101	624	38	1	0	2	0	0	0	0	0	5	0	0	1	0	0	1	1	1	0	0	0	0	0	0	1	1	0	0	0	0	0	1	0	0	1	0	0
C	6	2018-10-12	9	490	2018-07-20	40x40x20	273	6	0	3	101	440	35	1	0	2	0	1	0	0	0	4	0	0	1	0	0	0	1	0	0	0	0	0	0	0	1	1	0	0	0	0	0	1	0	0	1	0	0
C	6	2018-10-12	9	490	2018-07-20	40x40x20	273	6	0	4	101	440	34	1	1	2	0	1	0	0	1	5	0	0	2	0	0	0	0	0	0	0	0	0	0	0	0	1	0	0	0	0	0	1	0	0	1	1	1
C	6	2018-10-12	9	490	2018-07-20	40x40x20	273	6	0	5	101	460	34	0	0	1	0	1	0	0	1	5	0	0	1	0	0	0	1	0	0	0	0	0	0	0	0	0	0	1	0	0	0	1	0	0	1	0	1
C	6	2018-10-12	9	473	2018-07-21	40x40x20	340	21	0	6	102	578	37	1	0	2	0	1	0	0	1	5	0	0	2	0	0	0	2	0	0	0	0	0	0	0	1	0	0	0	0	0	0	1	0	0	1	0	1
C	6	2018-10-12	9	473	2018-07-21	40x40x20	340	21	0	7	102	270	29	0	0	2	0	1	0	0	1	0	0	2	1	0	0	1	0	1	0	0	0	0	0	0	0	0	0	0	0	0	1	1	0	0	1	0	0
C	6	2018-10-12	9	473	2018-07-21	40x40x20	340	21	0	8	102	378	32	1	0	2	0	0	0	0	1	5	0	0	1	0	0	0	2	0	0	0	0	0	0	0	0	0	0	0	0	0	0	2	0	0	1	0	1
C	6	2018-10-12	9	473	2018-07-21	40x40x20	340	21	0	9	102	160	25	1	0	0	0	1	0	0	1	0	0	2	2	0	0	0	1	0	0	0	0	0	0	0	0	0	0	0	0	0	0	1	0	0	1	0	1
C	6	2018-10-12	9	490	2018-07-21	40x40x20	340	21	0	10	102	195	26	0	0	1	0	1	0	0	0	0	0	2	2	0	0	0	0	0	0	0	0	0	0	0	0	0	0	0	0	0	1	2	0	0	1	0	1
C	6	2018-10-12	9	490	2018-07-20	40x40x20	273	6	0	11	101	587	36	1	1	0	0	0	0	0	1	5	0	0	2	0	0	1	0	0	0	0	0	0	0	0	0	0	0	0	0	0	1	2	0	0	0	4	1
C	6	2018-10-12	9	490	2018-07-20	40x40x20	273	6	0	12	101	96	22	2	2	1	1	2	0	0	0	0	0	0	1	0	0	1	0	0	1	0	0	0	0	0	0	0	0	0	0	0	2	1	0	0	0	0	1
C	6	2018-10-12	9	473	2018-07-21	40x40x20	340	21	0	13	102	144	25	1	1	2	0	2	0	0	1	5	0	0	1	0	0	0	0	0	0	0	0	0	0	0	0	0	0	0	0	0	0	2	0	0	1	0	0
C	6	2018-10-12	9	473	2018-07-21	40x40x20	340	21	0	14	102	112	23	1	1	1	0	1	0	0	1	5	0	0	2	0	0	0	0	0	0	0	0	0	0	0	0	0	0	0	0	0	0	0	0	0	1	0	0
C	6	2018-10-12	9	473	2018-07-21	40x40x20	340	21	0	15	102	107	24	1	1	2	0	1	0	0	0	4	0	0	1	0	0	0	1	0	1	0	0	0	0	0	0	0	0	0	0	0	1	1	0	0	1	4	0
C	6	2018-10-19	10	510	2018-07-20	40x40x20	289	6	0	1	101	507	35	0	0	2	0	0	0	0	0	0	0	0	1	0	0	1	0	0	0	0	0	0	0	0	0	1	0	0	0	0	0	0	0	0	1	0	0
C	6	2018-10-19	10	510	2018-07-20	40x40x20	289	6	0	2	101	580	38	0	0	0	0	0	0	0	0	4	0	0	0	0	0	0	0	0	0	0	0	0	0	0	0	1	0	0	0	0	0	0	0	0	1	0	0
C	6	2018-10-19	10	510	2018-07-20	40x40x20	289	6	0	3	101	600	36	0	0	0	0	0	0	0	1	5	0	0	1	0	0	1	0	0	0	0	0	0	0	0	0	1	0	0	0	0	0	0	0	0	1	0	0
C	6	2018-10-19	10	510	2018-07-20	40x40x20	289	6	0	4	101	600	38	0	0	0	0	0	0	0	0	0	0	0	2	0	0	0	0	0	0	0	0	0	0	0	0	1	0	0	0	0	0	0	0	0	1	0	0
C	6	2018-10-19	10	510	2018-07-20	40x40x20	289	6	0	5	101	413	34	0	0	0	0	0	0	0	0	0	0	0	2	0	0	0	0	0	0	0	0	0	0	0	0	1	0	0	0	0	0	0	0	0	1	0	0
C	6	2018-10-19	10	510	2018-07-20	40x40x20	289	6	0	6	101	442	35	0	0	0	1	0	0	0	0	0	0	0	1	0	0	0	1	0	0	0	0	0	0	0	0	1	0	0	0	0	0	0	0	0	1	0	0
C	6	2018-10-19	10	510	2018-07-20	40x40x20	289	6	0	7	101	488	36	0	0	0	0	0	0	0	0	4	0	0	0	0	0	0	1	0	0	0	0	0	0	0	0	1	0	0	0	0	0	0	0	0	1	0	0
C	6	2018-10-19	10	510	2018-07-20	40x40x20	289	6	0	8	101	402	36	0	0	0	0	0	0	0	3	5	0	0	1	0	0	0	0	0	0	0	0	0	0	0	0	1	0	0	0	0	0	0	0	0	1	0	0
C	6	2018-10-19	10	510	2018-07-20	40x40x20	289	6	0	9	101	112	33	1	0	0	0	3	0	1	0	5	0	3	2	0	0	0	0	0	2	0	0	0	0	0	0	0	0	0	0	1	0	0	0	0	1	0	0
C	6	2018-10-19	10	492	2018-07-21	40x40x20	365	21	0	10	102	672	37	0	0	0	1	1	0	0	0	5	0	0	2	0	0	1	0	0	0	0	0	0	0	0	0	1	0	0	0	0	0	0	0	0	1	0	0
C	6	2018-10-19	10	492	2018-07-21	40x40x20	365	21	0	11	102	730	38	0	0	0	0	0	0	0	0	5	0	0	1	0	0	1	1	0	0	0	0	0	0	0	0	1	0	0	0	0	0	0	0	0	1	0	0
C	6	2018-10-19	10	492	2018-07-21	40x40x20	365	21	0	12	102	748	37	0	0	0	0	1	0	0	0	5	0	0	1	0	0	1	0	0	0	0	0	0	0	0	0	1	0	0	0	0	0	0	0	0	1	0	0
C	6	2018-10-19	10	492	2018-07-21	40x40x20	365	21	0	13	102	250	29	0	0	0	0	0	0	0	0	0	0	0	1	0	0	0	0	0	0	0	0	0	0	0	0	0	0	0	0	0	0	0	0	0	1	0	0
C	6	2018-10-19	10	492	2018-07-21	40x40x20	365	21	0	14	102	358	34	2	0	0	0	1	0	0	0	2	0	3	2	0	0	0	1	0	0	0	0	0	0	0	0	0	0	0	0	0	0	0	0	0	0	0	0
C	6	2018-10-19	10	492	2018-07-21	40x40x20	365	21	0	15	102	552	34	2	0	1	0	0	0	0	0	0	0	3	1	0	0	0	0	0	0	0	0	0	0	0	0	1	0	0	0	1	0	0	0	0	0	0	0
C	6	2018-10-26	11	575	2018-07-20	40x40x20	303	6	0	1	101	485	33	0	0	0	0	0	0	0	0	5	0	0	1	0	0	0	0	0	0	0	0	0	0	0	0	1	0	0	0	0	0	0	0	0	1	0	0
C	6	2018-10-26	11	575	2018-07-20	40x40x20	303	6	0	2	101	471	35	0	0	1	0	0	0	0	0	5	0	0	1	0	0	0	0	0	0	0	0	0	0	0	0	0	0	0	0	0	0	0	0	0	1	0	0
C	6	2018-10-26	11	575	2018-07-20	40x40x20	303	6	0	3	101	647	38	0	0	1	0	0	0	0	0	5	1	0	2	0	0	0	0	0	0	0	0	0	0	0	0	0	0	0	0	0	0	0	0	0	1	0	0
C	6	2018-10-26	11	575	2018-07-20	40x40x20	303	6	0	4	101	684	39	0	0	1	0	0	0	0	0	0	0	0	2	0	0	0	0	0	0	0	0	0	0	0	0	1	0	0	0	0	0	0	0	0	1	0	0
C	6	2018-10-26	11	575	2018-07-20	40x40x20	303	6	0	5	101	548	38	0	0	2	0	0	0	0	0	0	0	0	1	0	0	0	1	0	0	0	0	0	0	0	0	0	0	0	0	0	0	0	0	0	1	0	0
C	6	2018-10-26	11	559	2018-07-21	40x40x20	383	21	0	6	102	508	35	0	0	1	0	0	0	0	0	5	0	0	2	0	0	1	0	0	0	0	0	0	0	0	0	0	0	0	0	0	0	0	0	0	1	1	0
C	6	2018-10-26	11	559	2018-07-21	40x40x20	383	21	0	7	102	767	40	0	0	1	0	0	0	0	0	5	0	0	1	0	0	1	0	0	0	0	0	0	0	0	0	1	0	0	0	0	0	0	0	0	1	0	1
C	6	2018-10-26	11	559	2018-07-21	40x40x20	383	21	0	8	102	562	37	0	0	2	0	0	0	0	0	0	0	0	1	0	0	1	0	0	0	0	0	0	0	0	0	0	0	0	0	0	0	0	0	0	1	2	1
C	6	2018-10-26	11	559	2018-07-21	40x40x20	383	21	0	9	102	521	36	0	0	2	0	0	0	0	0	0	0	1	1	0	0	0	0	0	0	0	0	0	0	0	0	0	0	0	0	0	0	0	0	0	1	0	0
C	6	2018-10-26	11	559	2018-07-21	40x40x20	383	21	0	10	102	500	35	0	0	2	0	0	0	0	0	5	0	0	2	0	0	0	0	0	0	0	0	0	0	0	0	0	0	0	0	0	0	0	0	0	1	0	0
C	6	2018-10-26	11	575	2018-07-20	40x40x20	303	6	0	11	101	44	20	3	0	0	0	3	1	0	0	5	0	1	0	0	2	0	0	0	0	0	0	0	0	3	0	0	0	0	0	2	2	0	0	0	1	0	0
C	6	2018-10-26	11	559	2018-07-21	40x40x20	383	21	0	12	102	44	35	0	0	2	0	3	1	0	0	5	0	0	2	0	0	0	0	0	0	0	0	0	0	0	0	0	0	0	0	0	0	0	0	0	0	0	0
C	6	2018-10-26	11	559	2018-07-21	40x40x20	383	21	0	13	102	560	39	3	0	0	0	0	0	0	0	5	0	3	2	0	3	1	2	0	0	0	0	0	0	0	0	0	0	0	0	2	0	0	0	0	0	0	0
C	6	2018-10-31	12	608	2018-07-20	40x40x20	316	6	0	1	101	640	38	0	0	1	1	0	0	0	0	0	0	0	1	0	0	0	0	0	0	0	0	0	0	0	0	1	0	0	0	0	0	0	0	0	1	0	0
C	6	2018-10-31	12	608	2018-07-20	40x40x20	316	6	0	2	101	242	29	0	0	0	0	0	0	0	0	0	0	0	2	0	0	0	0	0	0	0	0	0	0	0	0	1	0	0	0	0	0	0	0	0	1	0	0
C	6	2018-10-31	12	608	2018-07-20	40x40x20	316	6	0	3	101	479	37	0	0	0	0	0	0	0	0	0	0	0	1	0	0	0	0	0	0	0	0	0	0	0	0	0	0	0	0	0	0	0	0	0	0	0	0
C	6	2018-10-31	12	608	2018-07-20	40x40x20	316	6	0	4	101	692	40	0	0	0	0	0	0	0	0	0	0	0	2	0	0	0	2	0	0	0	0	0	0	0	0	0	0	1	0	0	0	0	0	0	0	0	0
C	6	2018-10-31	12	608	2018-07-20	40x40x20	316	6	0	5	101	611	39	0	0	0	1	0	0	0	0	0	0	0	2	0	0	0	1	0	0	0	0	0	0	0	0	0	0	1	0	0	0	0	0	0	1	0	0
C	6	2018-10-31	12	608	2018-07-20	40x40x20	316	6	0	6	101	678	43	0	0	0	0	0	1	0	0	5	0	0	2	0	0	0	0	0	0	0	0	0	0	0	0	0	0	0	0	0	0	0	0	0	1	0	0
C	6	2018-10-31	12	608	2018-07-20	40x40x20	316	6	0	7	101	678	23	0	0	0	0	0	1	0	0	0	0	0	2	0	0	0	0	0	0	0	0	0	0	0	0	0	0	0	0	0	0	0	0	0	0	0	0
C	6	2018-10-31	12	592	2018-07-21	40x40x20	409	22	0	8	102	715	39	0	0	0	0	0	0	0	0	2	0	0	2	0	0	0	0	0	0	0	0	0	0	0	0	0	0	0	0	0	0	0	0	0	1	0	0
C	6	2018-10-31	12	592	2018-07-21	40x40x20	409	22	0	9	102	658	39	0	0	0	1	0	0	0	0	4	0	0	2	0	0	0	0	0	0	0	0	0	0	0	0	0	0	0	0	0	0	0	0	0	1	0	0
C	6	2018-10-31	12	592	2018-07-21	40x40x20	409	22	0	10	102	716	39	0	0	0	1	0	0	0	0	0	0	0	2	0	0	0	0	0	0	0	0	0	0	0	0	0	0	0	0	0	0	0	0	0	1	0	0
C	6	2018-10-31	12	592	2018-07-21	40x40x20	409	22	0	11	102	546	38	0	0	0	0	0	0	0	0	4	0	0	1	0	0	1	1	0	0	0	0	0	0	0	0	0	0	0	0	0	0	0	0	0	1	0	0
C	6	2018-10-31	12	592	2018-07-21	40x40x20	409	22	0	12	102	725	39	0	0	0	1	0	0	0	0	5	0	0	1	0	0	0	0	0	0	0	0	0	0	0	0	0	0	0	0	0	0	0	0	0	1	0	0
C	6	2018-10-31	12	592	2018-07-21	40x40x20	409	22	0	13	102	592	38	0	0	0	1	0	0	0	0	5	0	0	1	0	0	0	0	0	0	0	0	0	0	0	0	0	0	0	0	0	0	0	0	0	1	0	0
C	6	2018-10-31	12	592	2018-07-21	40x40x20	409	22	0	14	102	71	21	0	0	0	0	1	0	0	0	4	0	0	2	0	0	0	0	0	0	0	0	0	0	1	0	0	0	0	0	0	0	0	0	0	0	0	0
C	6	2018-11-09	13	641	2018-07-20	40x40x20	350	6	0	1	101	608	35	0	0	0	0	0	0	0	0	0	0	0	2	0	0	0	0	0	0	0	0	0	0	0	0	0	0	1	0	0	0	0	0	0	1	0	1
C	6	2018-11-09	13	641	2018-07-20	40x40x20	350	6	0	2	101	724	38	0	0	0	0	0	0	0	0	0	0	0	1	0	0	0	1	0	0	0	0	0	0	0	0	1	0	1	0	0	0	0	0	0	1	0	0
C	6	2018-11-09	13	641	2018-07-20	40x40x20	350	6	0	3	101	677	39	0	0	0	0	1	0	0	0	0	0	0	1	0	0	0	0	0	0	0	0	0	0	0	0	1	0	0	0	0	0	0	0	0	1	0	0
C	6	2018-11-09	13	641	2018-07-20	40x40x20	350	6	0	4	101	671	37	0	1	1	0	0	0	0	0	0	0	0	1	0	0	0	0	0	0	0	0	0	0	0	0	0	0	0	0	0	0	0	0	0	1	0	0
C	6	2018-11-09	13	641	2018-07-20	40x40x20	350	6	0	5	101	890	45	0	0	0	1	0	0	0	2	5	0	0	1	0	0	0	1	0	1	0	0	0	0	0	0	0	0	0	0	0	0	0	0	0	1	0	0
C	6	2018-11-09	13	641	2018-07-20	40x40x20	350	6	0	6	101	775	41	0	0	0	0	0	0	0	0	0	0	0	1	0	0	1	0	0	0	0	0	0	0	0	0	0	0	0	0	0	0	0	0	0	1	0	0
C	6	2018-11-09	13	641	2018-07-20	40x40x20	350	6	0	7	101	670	48	0	0	0	0	0	0	0	0	0	0	0	1	0	0	0	0	0	0	0	0	0	0	0	0	0	0	0	0	0	0	0	0	0	1	0	0
C	6	2018-11-09	13	626	2018-07-21	40x40x20	431	22	0	8	102	567	47	0	0	1	0	0	0	0	0	0	0	0	2	0	0	0	0	0	0	0	0	0	0	0	0	0	0	0	0	0	0	0	0	0	1	0	0
C	6	2018-11-09	13	626	2018-07-21	40x40x20	431	22	0	9	102	795	41	0	0	0	1	0	0	0	0	0	0	0	2	0	0	0	1	0	0	0	0	0	0	0	0	0	0	0	0	0	0	0	0	0	1	0	0
C	6	2018-11-09	13	626	2018-07-21	40x40x20	431	22	0	10	102	167	25	0	0	0	1	1	0	0	0	0	0	0	2	0	0	0	0	0	0	0	0	0	0	0	0	0	0	0	0	0	0	0	0	0	1	0	0
C	6	2018-11-09	13	641	2018-07-20	40x40x20	350	6	0	11	101	800	39	0	0	0	0	0	0	0	0	0	0	1	2	0	0	0	1	0	0	0	0	0	0	0	0	1	0	0	0	0	0	0	0	0	1	0	0
C	6	2018-11-09	13	641	2018-07-20	40x40x20	350	6	0	12	101	67	21	1	0	0	0	1	0	0	1	1	0	1	1	0	1	0	1	0	0	0	0	0	0	0	0	0	0	0	0	0	0	0	0	0	0	2	0
C	6	2018-11-09	13	641	2018-07-20	40x40x20	350	6	0	13	101	87	23	3	0	0	0	2	0	0	0	0	0	0	2	0	0	0	1	0	0	0	0	0	0	0	0	0	0	0	0	0	0	0	0	0	0	0	0
C	6	2018-11-09	13	626	2018-07-21	40x40x20	431	22	0	14	102	415	25	0	0	0	0	0	0	0	0	3	0	3	2	0	0	0	0	0	0	0	0	0	0	0	0	0	0	0	0	0	0	0	0	0	0	2	1
C	6	2018-11-09	13	626	2018-07-21	40x40x20	431	22	0	15	102	700	38	2	0	0	0	0	0	0	0	0	0	0	2	0	0	0	1	0	0	0	0	0	0	0	0	0	0	0	0	0	0	0	0	0	0	0	0
C	6	2018-11-16	14	678	2018-07-20	40x40x20	373	6	0	1	101	735	62	0	0	0	0	0	0	0	0	5	0	0	2	0	0	0	0	0	0	0	0	0	0	0	0	0	0	0	0	0	0	0	0	0	1	0	0
C	6	2018-11-16	14	678	2018-07-20	40x40x20	373	6	0	2	101	775	42	0	0	1	0	0	0	0	0	1	0	0	2	0	0	1	0	0	0	0	0	0	0	0	0	0	0	0	0	0	0	0	0	0	1	0	0
C	6	2018-11-16	14	678	2018-07-20	40x40x20	373	6	0	3	101	716	43	0	0	1	0	0	0	0	0	5	0	0	1	0	0	0	0	0	0	0	0	0	0	0	0	0	0	0	0	0	0	0	0	0	1	0	0
C	6	2018-11-16	14	678	2018-07-20	40x40x20	373	6	0	4	101	666	40	0	0	0	0	0	0	0	0	0	0	0	1	0	0	0	1	0	0	0	0	0	0	0	0	0	0	0	0	0	0	0	0	0	1	0	0
C	6	2018-11-16	14	678	2018-07-20	40x40x20	373	6	0	5	101	124	24	0	0	0	0	1	0	0	0	0	0	0	1	0	0	0	0	0	0	0	0	0	0	0	0	0	0	0	0	0	0	0	0	0	0	0	0
C	6	2018-11-16	14	678	2018-07-20	40x40x20	373	6	0	6	101	105	22	0	0	0	0	0	0	0	0	0	0	0	1	0	0	0	0	0	0	0	0	0	0	0	0	0	0	0	0	0	0	0	0	0	0	0	0
C	6	2018-11-16	14	678	2018-07-20	40x40x20	373	6	0	7	101	130	25	0	0	0	0	1	0	0	0	0	0	0	1	0	0	0	0	0	0	0	0	0	0	0	0	0	0	0	0	0	0	0	0	0	0	0	0
C	6	2018-11-16	14	678	2018-07-20	40x40x20	373	6	0	8	101	120	25	0	0	0	0	0	0	0	0	0	0	0	1	0	0	0	0	0	0	0	0	0	0	0	0	0	0	0	0	0	0	0	0	0	0	0	0
C	6	2018-11-16	14	678	2018-07-20	40x40x20	373	6	0	9	101	53	20	0	0	0	0	0	0	0	0	0	0	0	1	0	0	0	0	0	0	0	0	0	0	0	0	0	0	0	0	0	0	0	0	0	0	0	0
C	6	2018-11-16	14	663	2018-07-21	40x40x20	451	22	0	10	102	1080	43	0	0	0	0	1	0	0	0	0	0	0	1	0	0	0	1	0	0	0	0	0	0	0	0	0	0	0	0	0	0	0	0	0	1	0	0
C	6	2018-11-16	14	663	2018-07-21	40x40x20	451	22	0	11	102	666	50	0	0	1	1	0	0	0	0	5	0	0	1	0	0	0	0	0	0	0	0	0	0	0	0	0	0	0	0	0	0	0	0	0	1	0	0
C	6	2018-11-16	14	663	2018-07-21	40x40x20	451	22	0	12	102	862	44	0	0	1	0	0	0	0	0	0	0	0	1	0	0	0	1	0	0	0	0	0	0	0	0	0	0	0	0	0	0	0	0	0	1	0	0
C	6	2018-11-16	14	663	2018-07-21	40x40x20	451	22	0	13	102	764	41	0	0	1	0	0	0	0	0	5	0	0	1	0	0	0	0	0	0	0	0	0	0	0	0	0	0	0	0	0	0	0	0	0	1	0	0
C	6	2018-11-16	14	663	2018-07-21	40x40x20	451	22	0	14	102	769	41	0	0	0	0	0	0	0	0	5	0	0	1	0	0	0	1	0	0	0	0	0	0	0	0	0	0	0	0	0	0	0	0	0	1	0	1
C	6	2018-11-16	14	663	2018-07-21	40x40x20	451	22	0	15	102	877	40	0	0	1	0	0	0	0	0	0	0	0	1	0	0	0	0	0	0	0	0	0	0	0	0	0	0	0	0	0	0	0	0	0	1	0	0
C	6	2018-11-23	15	848	2018-07-20	40x40x20	408	6	0	1	101	1010	46	0	0	0	0	0	0	0	0	4	0	0	2	0	0	0	0	0	0	0	0	0	0	0	0	0	0	0	0	0	0	0	0	0	1	2	1
C	6	2018-11-23	15	848	2018-07-20	40x40x20	408	6	0	2	101	745	42	0	0	0	0	0	0	0	1	0	0	0	1	0	0	0	0	0	0	0	0	0	0	0	0	0	0	0	0	0	0	0	0	0	1	0	0
C	6	2018-11-23	15	848	2018-07-20	40x40x20	408	6	0	3	101	906	44	1	0	1	1	0	0	0	0	0	0	0	1	0	0	0	0	0	0	0	0	0	0	0	0	0	0	0	0	0	0	0	0	0	1	0	0
C	6	2018-11-23	15	848	2018-07-20	40x40x20	408	6	0	4	101	960	44	0	0	0	0	0	0	0	0	4	0	0	2	0	0	0	0	0	0	0	0	0	0	0	0	1	0	0	0	0	0	0	0	0	1	2	1
C	6	2018-11-23	15	848	2018-07-20	40x40x20	408	6	0	5	101	760	42	1	0	0	1	0	0	0	1	0	0	0	1	0	0	0	0	0	0	0	0	0	0	0	0	0	0	0	0	0	0	0	0	0	1	2	1
C	6	2018-11-23	15	802	2018-07-21	40x40x20	472	22	0	6	102	844	43	0	0	0	0	0	0	1	0	0	0	0	2	0	0	0	0	0	0	0	0	0	0	0	0	0	0	0	0	0	0	0	0	0	1	2	1
C	6	2018-11-23	15	802	2018-07-21	40x40x20	472	22	0	7	102	877	42	0	0	0	0	0	0	1	1	0	0	0	1	0	0	0	0	0	0	0	0	0	0	0	0	0	0	0	0	0	0	0	0	0	1	0	0
C	6	2018-11-23	15	802	2018-07-21	40x40x20	472	22	0	8	102	764	40	1	0	1	0	0	0	0	0	0	0	0	2	0	0	0	0	0	0	0	0	0	0	0	0	1	0	0	0	0	0	0	0	0	1	0	0
C	6	2018-11-23	15	802	2018-07-21	40x40x20	472	22	0	9	102	740	41	0	0	0	0	0	0	0	0	0	0	0	1	0	0	0	0	0	0	0	0	0	0	0	0	0	0	0	0	0	0	0	0	0	1	0	0
C	6	2018-11-23	15	802	2018-07-21	40x40x20	472	22	0	10	102	840	43	0	0	0	0	0	0	0	0	0	0	0	1	0	0	0	0	0	0	0	0	0	0	0	0	0	0	0	0	0	0	0	0	0	1	0	1
C	6	2018-11-23	15	802	2018-07-21	40x40x20	472	22	0	11	102	181	27	1	0	0	0	1	0	0	1	0	0	0	1	0	0	0	0	0	0	0	0	0	0	0	0	0	0	0	0	0	0	0	0	0	1	0	1
C	6	2018-11-23	15	802	2018-07-21	40x40x20	472	22	0	12	102	144	25	0	0	0	1	1	0	0	1	0	0	0	1	0	0	0	0	0	0	0	0	0	0	0	0	0	0	0	0	0	0	0	0	0	1	1	1
C	6	2018-11-23	15	802	2018-07-21	40x40x20	472	22	0	13	102	155	26	0	0	0	1	0	0	0	0	4	0	0	1	0	0	0	0	0	0	0	0	0	0	0	0	1	0	0	0	0	0	1	0	0	0	2	0
C	6	2018-11-23	15	802	2018-07-21	40x40x20	472	22	0	14	102	166	27	1	0	0	0	1	0	0	1	0	0	0	2	0	0	0	0	0	0	0	0	0	0	0	0	0	0	0	0	0	0	0	0	0	0	0	1
C	6	2018-11-23	15	802	2018-07-21	40x40x20	472	22	0	15	102	173	27	0	0	0	0	0	0	0	0	0	0	0	0	0	0	0	0	0	0	0	0	0	0	0	0	0	0	0	0	0	0	1	0	0	1	0	0
C	6	2018-12-03	16	804	2018-07-20	40x40x20	468	6	0	1	101	609	33	0	0	0	0	0	0	0	0	0	0	0	2	0	0	0	0	0	0	0	0	0	0	0	0	0	0	1	0	0	0	0	0	0	1	2	1
C	6	2018-12-03	16	804	2018-07-20	40x40x20	468	6	0	2	101	761	40	0	0	2	0	0	0	0	0	0	0	0	1	0	0	0	1	0	0	0	0	0	0	0	0	0	0	0	0	0	0	0	0	0	1	0	0
C	6	2018-12-03	16	804	2018-07-20	40x40x20	468	6	0	3	101	705	35	0	1	0	0	0	0	0	0	0	0	0	1	0	0	0	0	0	0	0	0	0	0	0	0	1	0	0	0	0	0	0	0	0	0	0	0
C	6	2018-12-03	16	804	2018-07-20	40x40x20	468	6	0	4	101	761	36	0	1	0	0	1	0	0	0	0	0	0	1	0	0	0	0	0	0	0	0	0	0	0	0	1	0	0	0	0	0	0	0	0	1	3	0
C	6	2018-12-03	16	804	2018-07-20	40x40x20	468	6	0	5	101	462	32	1	0	2	1	0	1	0	0	0	0	0	2	0	0	0	0	0	0	0	0	0	0	0	0	0	0	0	0	0	0	0	0	0	1	0	0
C	6	2018-12-03	16	810	2018-07-21	40x40x20	512	22	0	6	102	843	36	0	0	0	0	0	0	0	0	0	0	0	1	0	0	1	0	0	0	0	0	0	0	0	0	1	0	0	0	0	0	0	0	0	1	0	0
C	6	2018-12-03	16	810	2018-07-21	40x40x20	512	22	0	7	102	764	35	0	1	0	0	0	0	0	0	5	0	0	1	0	0	0	1	0	0	0	0	0	0	0	0	0	0	0	0	0	0	0	0	0	1	0	0
C	6	2018-12-03	16	810	2018-07-21	40x40x20	512	22	0	8	102	776	37	0	0	0	1	0	0	0	0	5	0	0	2	0	0	0	0	0	0	0	0	0	0	0	0	0	0	0	0	0	0	0	0	0	0	0	0
C	6	2018-12-03	16	810	2018-07-21	40x40x20	512	22	0	9	102	651	33	0	0	0	0	1	0	0	0	5	0	0	2	0	0	0	0	0	0	0	0	0	0	0	0	0	0	0	0	0	0	0	0	0	1	0	0
C	6	2018-12-03	16	810	2018-07-21	40x40x20	512	22	0	10	102	804	38	0	1	0	0	1	0	0	0	0	0	0	1	0	0	0	0	0	0	0	0	0	0	0	0	0	0	0	0	0	0	0	0	0	1	0	0
C	6	2018-12-03	16	804	2018-07-20	40x40x20	468	6	0	11	101	789	36	0	0	0	0	0	0	0	0	0	0	0	2	0	0	1	1	0	0	0	0	0	0	0	0	0	0	0	0	0	0	0	0	1	0	0	0
C	6	2018-12-03	16	810	2018-07-21	40x40x20	512	22	0	12	102	527	33	1	0	0	0	0	0	0	0	0	0	0	2	0	0	0	1	0	0	0	0	0	0	3	0	0	0	1	0	0	0	0	0	0	0	2	1
C	6	2018-12-03	16	810	2018-07-21	40x40x20	512	22	0	13	102	891	38	1	0	1	0	1	0	0	1	0	0	0	1	0	0	0	4	0	0	0	0	0	0	0	0	1	0	0	0	0	0	0	0	0	1	0	0
C	6	2018-12-03	16	810	2018-07-21	40x40x20	512	22	0	14	102	890	35	1	2	1	0	0	0	0	0	0	0	0	2	0	0	0	2	0	0	0	0	0	0	0	0	1	0	0	0	0	0	0	0	0	0	0	0
C	6	2018-12-03	16	810	2018-07-21	40x40x20	512	22	0	15	102	177	27	1	0	0	0	1	0	0	0	4	0	0	2	0	0	1	0	0	0	0	0	0	0	0	0	0	0	0	0	0	0	0	0	0	0	0	0
C	6	2018-12-07	17	837	2018-07-20	40x40x20	476	6	0	1	101	766	40	0	0	1	0	0	0	0	0	0	0	2	2	0	0	1	2	0	0	0	0	0	0	0	0	0	0	0	0	0	0	0	0	0	1	0	1
C	6	2018-12-07	17	837	2018-07-20	40x40x20	476	6	0	2	101	788	38	1	0	0	1	1	0	0	0	0	0	0	1	0	0	0	0	0	0	0	0	0	0	1	0	0	0	0	0	0	0	0	0	0	1	4	1
C	6	2018-12-07	17	837	2018-07-20	40x40x20	476	6	0	3	101	801	41	0	0	1	0	1	0	0	0	0	0	0	1	0	0	0	0	0	0	0	0	1	0	0	0	0	0	0	0	0	0	0	0	0	1	2	1
C	6	2018-12-07	17	837	2018-07-20	40x40x20	476	6	0	4	101	778	34	0	0	2	0	0	0	0	0	0	0	0	2	0	0	0	0	0	0	0	0	0	0	0	0	0	0	0	0	0	0	0	0	0	1	2	1
C	6	2018-12-07	17	837	2018-07-20	40x40x20	476	6	0	5	101	804	35	1	1	0	0	1	0	0	0	0	0	0	2	0	0	0	0	0	0	0	0	0	0	0	0	0	0	0	0	0	0	0	0	1	1	2	1
C	6	2018-12-07	17	829	2018-07-21	40x40x20	522	22	0	6	102	817	42	0	0	0	0	0	0	0	0	0	0	0	1	0	0	0	1	0	0	0	0	1	0	0	0	1	0	2	0	0	0	1	0	0	0	2	1
C	6	2018-12-07	17	829	2018-07-21	40x40x20	522	22	0	7	102	813	44	1	0	0	0	1	0	0	1	4	0	0	2	0	0	0	0	0	0	0	0	1	0	0	0	1	0	0	0	0	0	1	0	0	0	0	0
C	6	2018-12-07	17	829	2018-07-21	40x40x20	522	22	0	8	102	733	44	1	0	0	0	1	0	0	0	0	0	2	1	0	0	0	1	0	0	0	0	0	0	0	0	1	0	0	0	0	0	0	0	0	1	4	1
C	6	2018-12-07	17	829	2018-07-21	40x40x20	522	22	0	9	102	767	43	1	0	0	0	1	0	0	0	0	0	0	1	0	0	0	0	0	0	0	0	0	0	1	0	1	0	0	0	0	1	1	0	0	0	0	1
C	6	2018-12-07	17	829	2018-07-21	40x40x20	522	22	0	10	102	724	38	1	0	0	0	0	0	0	1	0	0	0	1	0	0	0	0	0	0	0	0	0	0	1	1	0	0	0	0	0	0	0	0	0	1	0	0
C	6	2018-12-07	17	837	2018-07-20	40x40x20	476	6	0	11	101	720	42	3	0	0	0	2	0	0	0	0	0	3	2	1	1	0	2	0	1	0	0	0	0	0	0	0	0	0	0	0	1	0	0	0	0	2	1
C	6	2018-12-07	17	829	2018-07-21	40x40x20	522	22	0	12	102	728	40	3	0	1	0	0	0	0	0	4	0	0	1	0	1	0	1	0	0	0	0	0	0	1	1	1	0	1	0	0	0	0	0	0	0	2	0
C	6	2018-12-07	17	829	2018-07-21	40x40x20	522	22	0	13	102	806	34	2	0	1	0	1	0	0	1	4	0	0	1	0	2	0	0	0	0	0	0	0	0	0	0	0	0	0	0	0	1	1	0	0	0	0	0
C	6	2018-12-07	17	887	2018-07-15	40x40x20	190	6	0	14	108	787	36	3	0	1	0	1	0	0	1	4	0	2	1	0	1	0	0	2	2	0	0	0	0	3	0	1	0	0	0	0	1	0	0	0	0	2	1
C	6	2018-12-07	17	887	2018-07-15	40x40x20	190	6	0	15	108	735	38	3	0	1	0	1	0	0	0	0	0	2	1	0	2	0	0	0	0	0	0	0	0	1	0	1	0	3	0	0	0	0	0	0	0	2	1
C	6	2018-12-14	18	887	2018-07-20	40x40x20	495	6	0	1	101	900	35	0	0	0	0	0	0	0	0	0	0	2	1	0	0	0	1	0	0	0	0	0	0	0	0	1	0	0	0	0	0	0	0	0	1	0	0
C	6	2018-12-14	18	887	2018-07-20	40x40x20	495	6	0	2	101	971	38	0	1	0	0	0	0	0	0	0	0	2	1	0	0	0	1	0	0	0	0	1	0	0	0	0	0	0	0	0	0	0	0	0	1	0	0
C	6	2018-12-14	18	887	2018-07-20	40x40x20	495	6	0	3	101	1070	41	0	0	0	0	0	1	0	0	0	0	2	1	0	0	0	1	0	0	0	0	1	0	0	0	1	0	0	0	0	0	0	0	0	1	3	0
C	6	2018-12-14	18	887	2018-07-20	40x40x20	495	6	0	4	101	1099	43	0	0	0	0	1	0	0	0	5	0	0	2	0	0	0	1	0	0	0	0	0	0	0	0	1	0	0	0	0	0	0	0	0	1	0	0
C	6	2018-12-14	18	887	2018-07-20	40x40x20	495	6	0	5	101	1020	46	0	0	0	0	0	0	0	0	0	0	2	1	0	0	0	2	0	0	0	0	0	0	0	0	1	0	0	0	0	0	0	0	0	1	0	0
C	6	2018-12-14	18	887	2018-07-20	40x40x20	495	6	0	6	101	655	35	0	0	0	0	0	0	0	0	0	0	2	2	0	0	0	0	0	0	0	0	0	0	0	0	1	0	0	0	0	0	0	0	0	1	0	0
C	6	2018-12-14	18	887	2018-07-20	40x40x20	495	6	0	7	101	993	45	0	0	0	0	0	0	0	0	0	0	0	2	0	0	0	0	0	0	0	0	0	0	0	0	0	0	0	0	0	0	0	0	0	1	0	0
C	6	2018-12-14	18	880	2018-07-21	40x40x20	538	22	0	8	102	741	34	0	0	0	0	0	1	0	0	0	0	0	2	0	0	1	0	0	0	0	0	0	0	0	0	0	0	0	0	0	0	0	0	0	1	0	0
C	6	2018-12-14	18	880	2018-07-21	40x40x20	538	22	0	9	102	1210	42	0	0	0	0	0	0	0	0	0	0	0	1	0	0	1	1	0	0	0	0	0	0	0	0	1	0	1	0	0	0	0	0	0	1	0	0
C	6	2018-12-14	18	880	2018-07-21	40x40x20	538	22	0	10	102	1072	45	0	0	0	0	0	0	0	0	5	0	0	2	0	0	1	0	0	0	0	0	0	0	0	0	1	0	0	0	0	0	0	0	0	1	0	0
C	6	2018-12-14	18	880	2018-07-21	40x40x20	538	22	0	11	102	964	40	0	0	0	0	0	0	0	0	0	0	0	1	0	0	1	2	0	0	0	0	0	0	0	0	1	0	0	0	0	0	0	0	0	1	3	0
C	6	2018-12-14	18	880	2018-07-21	40x40x20	538	22	0	12	102	685	35	0	0	0	0	0	0	0	0	0	0	0	2	0	0	0	1	0	0	0	0	0	0	0	0	1	0	0	0	0	0	0	0	0	1	3	0
C	6	2018-12-14	18	880	2018-07-21	40x40x20	538	22	0	13	102	885	41	0	0	0	0	0	0	0	0	5	0	0	1	0	0	0	1	0	0	0	0	0	0	0	0	1	0	0	0	0	0	0	0	0	1	0	0
C	6	2018-12-14	18	887	2018-07-20	40x40x20	495	6	0	14	101	905	38	2	0	0	0	0	0	0	0	4	0	0	1	0	1	0	0	0	0	0	0	0	0	2	0	1	0	0	0	0	0	0	0	0	0	1	1
C	6	2018-12-14	18	880	2018-07-21	40x40x20	538	22	0	15	102	780	34	2	0	0	0	1	0	0	1	5	0	0	1	1	1	1	0	0	0	0	0	0	0	0	0	1	0	0	0	0	0	0	0	0	0	2	1
C	6	2018-12-21	19	950	2018-07-20	40x40x20	511	6	0	1	101	913	47	0	0	0	0	0	0	0	1	0	0	1	2	0	0	0	2	1	0	0	0	0	0	0	0	0	0	0	0	0	0	0	0	0	1	0	0
C	6	2018-12-21	19	950	2018-07-20	40x40x20	511	6	0	2	101	977	41	0	0	0	0	1	0	0	1	0	0	1	1	0	0	0	2	1	0	0	0	0	0	0	0	1	0	0	0	0	0	0	0	0	1	2	1
C	6	2018-12-21	19	950	2018-07-20	40x40x20	511	6	0	3	101	988	41	0	0	1	2	0	0	0	1	0	0	0	2	0	0	0	0	1	0	0	0	0	0	0	0	1	0	0	0	0	2	2	0	0	1	0	0
C	6	2018-12-21	19	950	2018-07-20	40x40x20	511	6	0	4	101	945	44	0	0	0	0	1	0	0	0	0	0	0	2	0	0	0	0	1	0	0	0	0	0	0	0	0	0	0	0	0	0	0	0	0	1	0	0
C	6	2018-12-21	19	950	2018-07-20	40x40x20	511	6	0	5	101	1132	42	0	0	0	2	1	0	0	2	0	0	0	2	0	0	0	0	1	0	0	0	0	0	0	0	0	0	0	0	0	0	0	0	0	1	0	0
C	6	2018-12-21	19	942	2018-07-21	40x40x20	552	22	0	6	102	766	36	0	0	1	0	1	0	0	1	0	0	1	1	0	0	0	2	1	0	0	0	0	0	0	0	1	0	0	0	0	0	0	0	0	0	2	1
C	6	2018-12-21	19	942	2018-07-21	40x40x20	552	22	0	7	102	1035	45	0	0	1	0	0	0	0	1	0	0	0	2	0	0	0	2	1	0	0	0	0	0	0	0	1	0	0	0	0	0	1	0	0	1	2	1
C	6	2018-12-21	19	942	2018-07-21	40x40x20	552	22	0	8	102	898	46	0	0	0	0	0	0	0	1	0	0	0	1	0	0	0	2	1	0	0	0	0	0	0	0	1	0	0	0	0	1	1	0	0	1	2	1
C	6	2018-12-21	19	942	2018-07-21	40x40x20	552	22	0	9	102	1333	47	0	0	1	0	2	0	0	0	0	0	0	2	0	0	0	1	1	0	0	0	0	0	0	0	0	0	0	0	0	1	0	0	0	1	0	0
C	6	2018-12-21	19	942	2018-07-21	40x40x20	552	22	0	10	102	1100	45	0	0	2	0	0	0	0	1	0	0	0	0	0	0	0	1	1	0	0	0	0	0	0	0	1	0	0	0	0	1	1	0	0	1	2	1
C	6	2018-12-21	19	950	2018-07-20	40x40x20	511	6	0	11	101	888	47	0	1	1	0	0	0	0	0	0	0	3	2	0	0	0	1	1	0	0	0	0	0	0	0	1	0	0	0	0	0	0	0	0	1	2	0
C	6	2018-12-21	19	950	2018-07-20	40x40x20	511	6	0	12	101	704	38	0	0	1	0	1	0	0	1	0	0	0	0	0	0	0	1	0	0	0	0	0	0	0	1	1	0	0	0	0	1	1	0	1	0	2	1
C	6	2018-12-21	19	950	2018-07-21	40x40x20	552	22	0	13	102	898	43	0	0	2	0	2	0	0	1	0	0	0	0	0	0	1	1	0	0	0	0	0	0	0	0	0	0	0	0	0	0	0	0	0	0	4	0
C	6	2018-12-21	19	942	2018-07-21	40x40x20	552	22	0	14	102	1100	44	3	0	0	1	1	0	0	1	0	0	0	0	0	1	1	0	0	0	0	0	0	0	0	0	1	0	0	0	0	0	0	0	0	0	2	0
C	6	2018-12-21	19	942	2018-07-21	40x40x20	552	22	0	15	102	877	35	3	0	0	0	3	0	0	1	4	0	3	2	3	3	1	0	0	0	0	0	0	0	0	0	0	0	0	0	0	0	0	0	0	0	0	0
C	6	2018-12-28	20	1000	2018-07-20	40x40x20	521	6	0	1	101	988	45	0	0	0	1	0	0	0	0	0	0	0	2	0	0	0	1	0	0	0	0	0	0	0	0	0	0	0	0	0	0	0	0	0	1	3	1
C	6	2018-12-28	20	1000	2018-07-20	40x40x20	521	6	0	2	101	1010	44	0	0	0	0	0	0	0	0	0	0	0	2	0	0	0	0	0	0	0	0	0	0	0	0	0	0	1	0	0	0	0	0	0	1	0	0
C	6	2018-12-28	20	1000	2018-07-20	40x40x20	521	6	0	3	101	1105	45	1	0	0	0	0	0	0	0	0	0	0	1	0	0	1	0	0	0	0	0	0	0	0	0	0	0	1	0	0	0	0	0	0	1	2	1
C	6	2018-12-28	20	1000	2018-07-20	40x40x20	521	6	0	4	101	995	45	1	0	0	0	0	0	0	0	0	0	0	1	0	0	0	1	0	0	0	0	1	0	1	0	1	0	0	0	0	0	1	0	0	1	0	0
C	6	2018-12-28	20	1000	2018-07-20	40x40x20	521	6	0	5	101	977	43	1	0	0	1	1	0	0	0	0	0	0	1	0	0	0	0	0	0	0	0	0	0	0	0	0	0	1	0	0	0	0	0	0	1	0	0
C	6	2018-12-28	20	1000	2018-07-21	40x40x20	521	22	0	6	102	1115	47	0	0	0	1	0	0	0	0	0	0	0	1	0	0	1	1	0	0	0	0	0	0	1	0	1	0	0	0	0	0	1	0	0	1	0	0
C	6	2018-12-28	20	1000	2018-07-21	40x40x20	568	22	0	7	102	978	42	1	0	0	0	0	0	0	0	0	0	0	1	0	0	0	1	0	0	0	0	1	0	0	0	1	0	1	0	0	0	0	0	0	1	3	1
C	6	2018-12-28	20	1000	2018-07-21	40x40x20	568	22	0	8	102	1032	44	0	0	0	1	1	0	0	0	0	0	0	1	0	0	0	0	0	0	0	0	0	0	0	0	0	0	0	0	0	0	1	0	0	1	0	0
C	6	2018-12-28	20	1000	2018-07-21	40x40x20	568	22	0	9	102	1113	44	0	0	0	1	0	0	0	0	0	0	0	1	0	0	0	0	0	0	0	0	0	0	0	0	1	0	0	0	0	0	0	0	0	1	2	1
C	6	2018-12-28	20	1000	2018-07-21	40x40x20	568	22	0	10	102	1100	43	0	0	0	0	1	0	0	0	0	0	0	1	0	0	0	0	0	0	0	0	0	0	1	0	1	0	0	0	0	0	0	0	0	1	0	1
C	6	2018-12-28	20	1000	2018-07-20	40x40x20	521	6	0	11	101	941	43	2	0	0	0	1	0	0	1	0	0	0	1	0	1	1	1	0	0	0	0	0	0	0	0	1	0	0	0	0	0	0	0	0	1	0	1
C	6	2018-12-28	20	1000	2018-07-20	40x40x20	521	6	0	12	101	988	42	2	0	0	0	1	0	0	0	0	0	1	1	0	1	1	0	0	0	0	0	1	0	0	0	1	0	0	0	1	0	1	0	0	0	2	1
C	6	2018-12-28	20	1000	2018-07-20	40x40x20	521	6	0	13	101	994	41	3	0	0	1	1	0	0	0	0	0	0	1	1	1	1	1	0	0	0	0	0	0	0	0	0	0	1	0	0	0	0	0	0	0	0	1
C	6	2018-12-28	20	1000	2018-07-21	40x40x20	568	22	0	14	102	944	40	3	0	0	1	1	0	0	1	0	0	1	1	0	2	1	1	0	0	0	0	1	0	0	1	0	0	1	0	1	1	1	0	0	1	4	1
C	6	2018-12-28	20	1000	2018-07-21	40x40x20	568	22	0	15	102	1030	41	3	0	0	1	1	0	0	1	0	0	0	1	1	2	1	1	0	0	0	0	1	0	0	0	0	0	1	0	0	0	1	0	0	0	0	0
C	6	2019-01-11	21	1148	2018-07-20	40x40x20	552	6	0	1	101	1010	48	0	1	0	0	1	0	0	0	0	0	1	2	0	0	0	0	0	0	0	0	0	0	0	0	1	0	0	0	0	1	1	0	0	1	0	0
C	6	2019-01-11	21	1148	2018-07-20	40x40x20	552	6	0	2	101	1034	45	0	1	0	0	1	0	0	0	0	0	1	2	0	0	0	0	0	0	0	0	0	0	0	0	1	0	0	0	0	0	1	0	0	1	0	1
C	6	2019-01-11	21	1148	2018-07-20	40x40x20	552	6	0	3	101	1113	47	0	0	1	0	1	0	0	0	0	0	1	2	0	0	0	0	0	0	0	0	0	0	0	0	1	0	0	0	0	1	1	0	0	1	2	1
C	6	2019-01-11	21	1148	2018-07-20	40x40x20	552	6	0	4	101	1112	44	0	0	0	0	1	0	0	0	0	0	1	1	0	0	0	3	0	0	0	0	0	0	0	0	1	0	0	0	0	0	0	0	0	1	0	0
C	6	2019-01-11	21	1148	2018-07-20	40x40x20	552	6	0	5	101	988	46	0	1	1	0	1	0	0	0	0	0	1	1	0	0	0	4	0	0	0	0	0	0	0	0	1	0	0	0	0	1	1	0	0	1	0	0
C	6	2019-01-11	21	1132	2018-07-21	40x40x20	591	22	0	6	102	1157	51	0	1	0	0	2	0	0	0	0	0	0	1	0	0	0	3	0	0	0	0	0	0	0	0	1	0	0	0	0	1	0	0	0	1	2	1
C	6	2019-01-11	21	1132	2018-07-21	40x40x20	591	22	0	7	102	1021	53	0	0	0	0	2	0	0	0	0	0	0	1	0	0	0	3	0	0	0	0	0	0	0	0	1	0	0	0	0	0	1	0	0	1	0	0
C	6	2019-01-11	21	1132	2018-07-21	40x40x20	591	22	0	8	102	1082	49	0	0	2	0	2	0	0	0	0	0	0	1	0	0	0	3	0	0	0	0	0	0	0	0	1	0	0	0	0	0	1	0	0	1	2	1
C	6	2019-01-11	21	1132	2018-07-21	40x40x20	591	22	0	9	102	1174	48	0	0	0	0	2	0	0	0	0	0	1	1	0	0	0	3	0	0	0	0	0	0	0	0	1	0	0	0	0	0	1	0	0	1	2	1
C	6	2019-01-11	21	1132	2018-07-21	40x40x20	591	22	0	10	102	1143	46	0	0	2	0	2	0	0	0	0	0	1	1	0	0	0	1	0	0	0	0	0	0	0	0	1	0	0	0	0	0	0	0	0	1	0	0
C	6	2019-01-11	21	1148	2018-07-20	40x40x20	552	6	0	11	101	995	45	3	0	0	1	1	0	0	0	0	0	0	2	0	0	2	0	0	0	0	0	0	0	0	0	1	0	0	0	0	0	0	0	0	0	2	0
C	6	2019-01-11	21	1148	2018-07-20	40x40x20	552	6	0	12	101	1112	30	1	0	0	0	2	0	0	0	0	0	1	0	0	0	0	0	0	0	0	0	0	0	0	0	0	0	0	0	0	1	1	0	0	0	0	0
C	6	2019-01-11	21	1148	2018-07-20	40x40x20	552	6	0	13	101	1145	27	0	0	0	0	1	0	0	0	0	0	0	0	0	0	0	0	0	0	0	0	0	0	0	0	1	0	0	0	0	1	1	0	0	0	0	0
C	6	2019-01-11	21	1132	2018-07-21	40x40x20	591	22	0	14	102	991	48	0	0	1	0	1	0	0	0	0	0	0	1	0	0	0	1	0	0	0	0	0	0	0	0	0	0	0	0	0	1	1	0	0	0	0	0
C	6	2019-01-11	21	1132	2018-07-21	40x40x20	591	22	0	15	102	1100	26	0	0	0	0	2	0	0	0	0	0	1	1	0	0	0	0	0	0	0	0	0	0	0	0	1	0	0	0	0	1	1	0	0	0	2	1
C	6	2019-01-25	22	1300	2018-07-20	40x40x20	Sin datos			1	101	1202	49	0	1	2	0	0	0	0	3	0	0	0	1	0	0	0	0	0	0	0	0	0	0	0	0	0	0	0	0	0	0	0	0	0	1	0	0
C	6	2019-01-25	22	1300	2018-07-20	40x40x20	Sin datos			2	101	1228	45	0	0	0	0	0	0	0	0	0	0	0	2	0	0	1	1	0	0	0	0	0	0	0	0	0	0	0	0	0	0	0	0	0	1	0	0
C	6	2019-01-25	22	1300	2018-07-20	40x40x20	Sin datos			3	101	1322	53	0	0	1	0	0	0	0	1	4	0	2	2	0	0	0	1	0	1	0	0	0	0	1	0	1	0	0	0	0	1	0	0	0	0	0	0
C	6	2019-01-25	22	1300	2018-07-20	40x40x20	Sin datos			4	101	1120	43	0	0	0	0	1	0	0	1	1	0	0	1	0	0	1	1	0	0	0	0	0	0	0	0	1	0	0	0	0	0	0	0	0	1	0	0
C	6	2019-01-25	22	1300	2018-07-20	40x40x20	Sin datos			5	101	1139	44	0	0	2	0	1	0	0	1	1	0	0	2	0	0	0	0	0	0	0	0	0	0	0	0	1	0	0	0	0	1	0	1	0	1	0	0
C	6	2019-01-25	22	1300	2018-07-21	40x40x20	Sin datos			6	102	1305	50	0	2	0	0	2	0	0	3	1	1	0	2	0	0	1	0	0	0	0	0	0	0	0	0	0	0	0	0	0	0	0	0	0	1	0	0
C	6	2019-01-25	22	1300	2018-07-21	40x40x20	Sin datos			7	102	1222	47	0	0	0	2	0	0	0	0	0	0	0	1	0	0	0	0	0	0	0	0	0	0	0	0	1	0	0	0	0	0	0	0	0	1	3	1
C	6	2019-01-25	22	1300	2018-07-21	40x40x20	Sin datos			8	102	1022	46	0	0	0	1	2	0	0	0	1	0	0	1	0	0	0	0	0	0	0	1	0	0	0	0	1	0	0	0	0	0	0	0	0	1	1	1
C	6	2019-01-25	22	1300	2018-07-21	40x40x20	Sin datos			9	102	1137	48	0	2	0	0	1	0	0	0	1	0	2	2	0	0	1	0	0	0	0	0	0	0	0	0	0	0	0	0	0	0	0	0	0	1	3	0
C	6	2019-01-25	22	1300	2018-07-21	40x40x20	Sin datos			10	102	1202	48	0	0	0	0	1	0	0	0	1	0	0	2	0	0	0	0	0	0	0	0	0	0	0	0	0	0	0	0	0	0	0	0	0	1	3	0
C	6	2019-01-25	22	1300	2018-07-20	40x40x20	Sin datos			11	101	1154	48	3	0	0	0	2	0	0	0	0	0	0	2	0	1	1	0	0	0	0	0	0	0	0	0	0	0	0	0	0	0	0	0	0	0	2	0
C	6	2019-01-25	22	1300	2018-07-20	40x40x20	Sin datos			12	101	1112	42	1	0	1	0	2	0	0	0	0	0	0	2	0	1	0	0	0	0	0	0	0	0	2	0	1	0	0	0	0	0	1	0	0	0	2	0
C	6	2019-01-25	22	1300	2018-07-20	40x40x20	Sin datos			13	101	1276	51	2	0	0	0	3	2	0	2	1	0	0	1	0	1	1	0	0	0	0	0	0	0	0	1	0	0	0	0	0	0	0	0	0	0	0	1
C	6	2019-01-25	22	1300	2018-07-21	40x40x20	Sin datos			14	102	1112	41	1	0	0	0	1	0	0	0	0	0	0	2	0	1	1	1	0	0	0	0	0	0	0	0	0	0	0	0	0	0	0	0	0	0	0	0
C	6	2019-01-25	22	1300	2018-07-21	40x40x20	Sin datos			15	102	1155	43	3	0	0	3	1	0	0	0	0	0	0	2	0	1	1	1	0	0	0	0	0	0	0	0	0	0	0	0	0	0	0	0	0	0	2	0
C	6	2019-02-01	23	1254	2018-07-20	40x40x20	Sin datos			1	101	1510	50	0	1	2	0	1	0	0	2	0	0	0	1	0	0	1	1	0	0	0	0	0	0	0	0	0	0	0	0	0	0	1	0	0	1	0	1
C	6	2019-02-01	23	1254	2018-07-20	40x40x20	Sin datos			2	101	1420	52	0	0	0	0	0	0	0	0	0	0	0	2	0	0	1	1	0	0	0	0	0	0	0	1	1	0	0	0	0	0	1	0	0	1	2	1
C	6	2019-02-01	23	1254	2018-07-20	40x40x20	Sin datos			3	101	1340	47	0	1	2	0	1	0	0	1	0	0	0	1	0	0	1	0	0	0	0	0	0	0	0	0	1	0	0	0	0	0	1	0	0	1	2	1
C	6	2019-02-01	23	1254	2018-07-20	40x40x20	Sin datos			4	101	1250	47	0	0	2	0	1	0	0	2	0	0	0	1	0	0	2	1	0	0	0	0	0	0	0	0	1	0	0	0	0	1	0	0	0	1	2	1
C	6	2019-02-01	23	1254	2018-07-20	40x40x20	Sin datos			5	101	1100	45	0	0	1	0	1	0	0	0	0	0	0	1	0	0	0	1	0	0	0	0	0	0	0	0	1	0	0	0	0	0	0	0	0	1	4	0
C	6	2019-02-01	23	1300	2018-07-21	40x40x20	Sin datos			6	102	1370	49	1	1	0	0	0	0	0	0	0	0	3	1	0	0	0	1	0	0	0	0	0	0	1	0	1	0	0	0	0	0	0	0	0	1	0	0
C	6	2019-02-01	23	1300	2018-07-21	40x40x20	Sin datos			7	102	1270	46	0	1	0	0	1	0	0	0	0	0	1	1	0	0	0	1	1	0	0	0	0	0	0	0	1	0	0	0	0	0	0	0	0	1	2	1
C	6	2019-02-01	23	1300	2018-07-21	40x40x20	Sin datos			8	102	1630	51	0	0	0	0	1	0	0	1	0	0	0	2	0	0	0	1	0	0	0	0	0	0	1	0	0	0	0	0	0	0	0	0	0	1	0	0
C	6	2019-02-01	23	1300	2018-07-21	40x40x20	Sin datos			9	102	1540	51	0	0	0	0	1	0	0	0	0	0	0	2	0	0	0	1	1	0	0	0	0	0	1	0	1	0	0	0	0	0	0	0	0	1	2	1
C	6	2019-02-01	23	1300	2018-07-21	40x40x20	Sin datos			10	102	1870	50	0	1	1	0	1	0	0	0	0	0	0	1	0	0	1	1	0	0	0	0	0	0	0	0	1	0	0	0	0	0	0	0	0	1	2	0
C	6	2019-02-01	23	1254	2018-07-20	40x40x20	Sin datos			11	101	890	46	3	0	1	0	3	0	0	1	0	0	0	2	0	0	0	1	0	0	0	0	0	0	1	0	1	0	0	0	0	0	0	0	0	0	1	1
C	6	2019-02-01	23	1254	2018-07-20	40x40x20	Sin datos			12	101	760	40	2	0	0	0	1	1	0	2	0	0	1	1	0	0	1	1	0	0	0	0	0	0	0	0	1	0	0	0	0	0	0	0	0	0	0	0
C	6	2019-02-01	23	1300	2018-07-21	40x40x20	Sin datos			13	102	930	42	3	0	0	0	3	0	0	1	0	0	0	1	0	0	0	2	1	1	1	0	0	0	1	1	0	0	0	0	0	0	0	0	0	0	4	0
C	6	2019-02-01	23	1300	2018-07-21	40x40x20	Sin datos			14	102	1050	47	3	0	0	0	3	0	0	0	2	0	0	1	0	0	1	1	0	0	0	0	0	0	1	1	0	0	0	0	0	0	0	0	0	0	0	0
C	6	2019-02-01	23	1300	2018-07-21	40x40x20	Sin datos			15	102	840	43	3	0	0	0	3	0	0	1	2	0	1	1	0	0	0	2	0	0	0	0	0	0	1	1	0	0	0	0	0	1	1	0	0	0	0	0
C	6	2019-02-15	24	1657	2018-07-20	40x40x21	Sin datos			1	101	1647	52	0	2	2	0	0	0	0	1	0	0	0	1	0	0	1	1	0	1	1	0	1	0	0	0	1	0	0	0	0	1	0	0	0	1	0	0
C	6	2019-02-15	24	1657	2018-07-20	40x40x21	Sin datos			2	101	1932	54	0	1	0	0	1	0	0	0	5	0	2	1	0	0	1	0	0	0	0	0	0	0	0	0	0	0	0	0	0	0	0	0	0	1	0	0
C	6	2019-02-15	24	1657	2018-07-20	40x40x21	Sin datos			3	101	1240	50	0	0	2	0	0	0	0	0	5	0	0	1	0	0	0	3	0	1	1	0	0	0	1	0	0	0	0	0	0	0	0	0	0	1	0	1
C	6	2019-02-15	24	1657	2018-07-20	40x40x21	Sin datos			4	101	2178	53	0	0	2	0	0	1	0	1	5	0	2	1	0	0	0	1	0	0	0	0	0	0	0	0	0	0	0	0	0	0	1	0	0	1	0	0
C	6	2019-02-15	24	1657	2018-07-20	40x40x21	Sin datos			5	101	1530	49	0	0	0	0	1	0	0	0	5	0	2	1	0	0	0	0	0	0	0	0	0	0	1	0	0	0	0	0	0	0	0	0	0	1	0	0
C	6	2019-02-15	24	1713	2018-07-21	40x40x21	Sin datos			6	102	1423	50	0	0	1	0	1	0	0	0	5	0	0	2	0	0	1	3	0	0	0	0	0	0	0	0	0	0	0	0	0	0	1	0	0	1	0	1
C	6	2019-02-15	24	1713	2018-07-21	40x40x21	Sin datos			7	102	2252	53	0	1	1	0	1	0	0	1	5	0	0	1	0	0	1	0	0	1	1	0	0	0	0	0	0	0	0	0	0	0	1	0	0	0	0	1
C	6	2019-02-15	24	1713	2018-07-21	40x40x21	Sin datos			8	102	1520	51	0	0	2	0	0	1	0	1	6	0	0	2	0	0	1	1	0	0	0	0	0	0	0	0	0	0	0	0	0	0	0	0	0	1	0	0
C	6	2019-02-15	24	1713	2018-07-21	40x40x21	Sin datos			9	102	1556	48	0	0	1	0	1	0	0	0	1	0	0	1	0	0	0	3	0	0	0	0	0	0	1	0	0	0	0	0	0	0	0	0	0	1	3	3
C	6	2019-02-15	24	1713	2018-07-21	40x40x21	Sin datos			10	102	1732	52	0	0	1	0	0	1	0	1	5	0	0	1	0	0	1	1	0	0	0	0	0	0	1	0	1	0	0	0	0	0	0	0	0	1	0	0
C	6	2019-02-15	24	1657	2018-07-20	40x40x21	Sin datos			11	101	851	40	3	0	1	0	0	1	0	1	5	0	0	2	1	2	1	2	0	0	0	0	0	0	0	2	0	0	0	0	0	0	0	0	0	0	0	0
C	6	2019-02-15	24	1713	2018-07-21	40x40x21	Sin datos			12	102	662	44	3	0	0	0	0	0	0	0	0	0	0	1	0	2	0	1	0	0	0	0	0	0	0	2	0	0	0	0	0	0	0	0	0	0	2	0
C	6	2019-02-15	24	1713	2018-07-21	40x40x21	Sin datos			13	102	526	38	3	0	0	0	0	0	0	0	0	0	3	1	0	2	0	1	0	0	0	0	0	0	2	3	0	0	0	0	2	0	0	0	0	0	2	0
C	6	2019-03-01	25	1800	2018-07-20	40x40x21	Sin datos			1	101	1850	55	0	0	0	1	0	0	0	0	0	0	0	2	0	0	0	1	0	0	0	0	0	0	0	0	1	0	0	0	0	0	0	0	0	1	0	0
C	6	2019-03-01	25	1800	2018-07-20	40x40x21	Sin datos			2	101	1100	50	0	0	0	1	0	0	0	0	2	0	0	1	0	0	0	1	0	0	0	0	0	0	0	0	1	0	0	0	0	0	1	0	0	1	0	0
C	6	2019-03-01	25	1800	2018-07-20	40x40x21	Sin datos			3	101	2410	62	0	0	0	2	0	0	0	0	0	0	0	1	0	0	1	1	0	0	0	0	0	0	1	0	1	0	0	0	0	0	1	0	0	1	0	0
C	6	2019-03-01	25	1800	2018-07-20	40x40x21	Sin datos			4	101	1700	51	0	0	0	2	0	0	0	1	0	0	0	1	0	0	1	1	0	0	0	0	0	0	0	0	1	0	1	0	0	0	0	0	0	1	0	0
C	6	2019-03-01	25	1800	2018-07-20	40x40x21	Sin datos			5	101	1830	52	0	0	1	2	0	0	0	1	0	0	0	1	0	0	1	1	0	0	0	0	0	0	0	0	1	0	1	0	0	0	0	0	0	1	0	0
C	6	2019-03-01	25	1800	2018-07-21	40x40x21	Sin datos			6	102	1630	46	0	0	1	1	0	0	0	0	1	0	0	1	0	0	1	0	0	0	0	0	0	0	0	0	1	0	0	0	0	0	0	0	0	1	1	0
C	6	2019-03-01	25	1800	2018-07-21	40x40x21	Sin datos			7	102	2070	54	1	1	0	0	0	0	0	0	1	0	0	1	0	0	1	1	0	0	0	0	0	0	0	0	1	0	0	0	0	0	0	0	0	0	0	0
C	6	2019-03-01	25	1800	2018-07-21	40x40x21	Sin datos			8	102	2060	50	0	2	0	0	0	0	0	0	1	1	0	2	0	0	1	0	0	0	0	1	1	0	0	1	0	0	0	0	0	0	1	0	0	1	0	1
C	6	2019-03-01	25	1800	2018-07-21	40x40x21	Sin datos			9	102	1920	52	0	1	0	1	0	0	0	1	0	0	0	1	0	0	0	1	0	0	0	0	0	1	0	0	1	0	0	0	0	0	2	0	0	1	0	0
C	6	2019-03-01	25	1800	2018-07-21	40x40x21	Sin datos			10	102	1040	42	0	0	2	0	0	0	0	1	0	0	0	2	0	0	0	0	0	0	0	0	0	0	3	0	0	0	0	0	0	0	1	0	0	1	2	1
C	6	2019-03-01	25	1800	2018-07-20	40x40x21	Sin datos			11	101	2480	57	1	0	0	0	0	1	0	0	0	0	3	2	0	1	1	2	1	1	0	0	0	0	0	0	0	0	2	0	0	2	2	0	0	1	4	1
C	6	2019-03-01	25	1800	2018-07-20	40x40x21	Sin datos			12	101	1680	55	3	0	0	0	0	0	0	0	0	0	0	1	0	2	2	1	0	0	0	0	0	0	0	0	1	0	0	0	0	0	0	0	0	1	4	1
C	6	2019-03-01	25	1800	2018-07-21	40x40x21	Sin datos			13	102	1260	48	1	1	0	0	0	0	0	1	0	0	3	1	1	0	0	2	0	0	0	0	0	1	0	0	1	0	0	0	0	0	2	0	0	1	4	1
C	6	2019-03-01	25	1800	2018-07-21	40x40x21	Sin datos			14	102	890	41	1	0	0	0	0	0	1	1	5	0	2	1	0	0	0	1	0	2	0	0	0	0	0	0	1	0	0	0	0	1	0	0	0	0	0	0
C	6	2019-03-01	25	1800	2018-07-21	40x40x21	Sin datos			15	102	1140	50	1	0	0	0	0	0	0	0	3	0	0	1	0	1	1	2	0	0	0	0	0	0	1	0	1	0	1	0	0	0	0	0	0	0	1	1
[truncated: 3 more columns]
